# Supplementary material for: ADAR1-mediated RNA editing of SCD1 drives drug resistance and self-renewal in gastric cancer
Source: Nat Commun. 2023 May 19;14:2861. doi: 10.1038/s41467-023-38581-8 (PMC10199093; doi:10.1038/s41467-023-38581-8)
Supplement: Supplementary file 4 — Supplementary Data 1 [file 41467_2023_38581_MOESM4_ESM.xlsx]

## Sheet: Key
Supplementary Data 1. List of hyperedited A-to-I editing sites found in 5FU+CDDP resistant gastric organoids.
Chromosome	Chromosome of editing site
Start	Genomic location of editing site
Ref	Reference base
Alt	Alternate non-reference alleles
Gene.refGene	Gene name
Func.refGene	Regions of variant hits
ExonicFunc.refGene	Exonic variant function
GeneDetail.refGene	Transcript base change
AAChange.refGene	Transcript base and amino acid change for exonic variants
dbsnp	dbSNP number if found in dbSNP database
Database	Editing site reported in any of the following RNA editing database: A = Inositome ATLAS; R = RADAR; D = DARNED
Type	Residing of editing site on Alu repeat (ALU), non-Alu repetitive element (REP), or non-repetitive region (NONREP)
repeat	Type of repeat

## Sheet: Suppl Data 1
Chromosome	Start	Ref	Alt	Gene.refGene	Func.refGene	ExonicFunc.refGene	GeneDetail.refGene	AAChange.refGene	dbsnp	Database	Type	repeat
chr3	49398384	T	C	RHOA	exonic	nonsynonymous SNV	.	RHOA:NM_001313943:exon5:c.A524G:p.Y175C	-	A,R,D	ALU	SINE/AluSc
chr3	49398423	T	C	RHOA	exonic	nonsynonymous SNV	.	RHOA:NM_001313943:exon5:c.A485G:p.K162R i	-	A,R,D	ALU	SINE/AluSc
chr19	58268385	A	G	ZNF776	exonic	nonsynonymous SNV	.	ZNF776:NM_001348007:exon4:c.A395G:p.Y132C	-	A,R,D	ALU	SINE/AluJo
chr19	58268387	A	G	ZNF776	exonic	nonsynonymous SNV	.	ZNF776:NM_001348007:exon4:c.A397G:p.R133G	-	A,R,D	ALU	SINE/AluJo
chr15	75646087	A	G	NEIL1	exonic	synonymous SNV	.	NEIL1:NM_001256552:exon6:c.A984G:p.K328K,NEIL1:NM_024608:exon6:c.A726G:p.K242K	rs1197822599	A,R,D	NONREP	-/-
chr2	108915027	A	G	SULT1C2	exonic	synonymous SNV	.	SULT1C2:NM_176825:exon4:c.A282G:p.T94T	-	A,R	ALU	SINE/AluJb
chr1	26128521	A	G	SELENON	exonic	unknown	.	unknown	-	A,R	ALU	SINE/AluJb
chr16	70290336	T	C	AARS	intronic	.	.	.	-	A,R,D	ALU	SINE/AluSx1
chr16	70290340	T	C	AARS	intronic	.	.	.	-	A,R,D	ALU	SINE/AluSx1
chr16	70290994	T	C	AARS	intronic	.	.	.	-	A,R	ALU	SINE/AluSc8
chr20	44476650	A	G	ACOT8	intronic	.	.	.	rs1216977538	A,R	ALU	SINE/AluJb
chr20	44476763	A	G	ACOT8	intronic	.	.	.	-	A,R	ALU	SINE/AluJr4
chr5	311852	A	G	AHRR;PDCD6	intronic	.	.	.	-	A,R,D	ALU	SINE/AluSz
chr5	312804	A	G	AHRR;PDCD6	intronic	.	.	.	-	A,R	ALU	SINE/AluSx3
chr5	312846	A	G	AHRR;PDCD6	intronic	.	.	.	-	A,R,D	ALU	SINE/AluSx3
chr7	2762018	T	C	AMZ1	intronic	.	.	.	-	A,R	ALU	SINE/AluY
chr7	2762045	T	C	AMZ1	intronic	.	.	.	-	A,R	ALU	SINE/AluY
chr7	2762071	T	C	AMZ1	intronic	.	.	.	-	A,R	ALU	SINE/AluY
chr12	121770686	T	C	ANAPC5	intronic	.	.	.	-	A,R,D	REP	SINE/FLAM_C
chr17	4071711	T	C	ANKFY1	intronic	.	.	.	-	A,R,D	ALU	SINE/AluSz
chr13	111549730	T	C	ANKRD10	intronic	.	.	.	-	A,R,D	ALU	SINE/AluJr4
chr13	111552387	T	C	ANKRD10	intronic	.	.	.	-	A,R,D	ALU	SINE/AluJr
chr19	1458475	T	C	APC2	intronic	.	.	.	-	A,R	ALU	SINE/AluJo
chr2	219100149	A	G	ARPC2	intronic	.	.	.	-	A,R,D	ALU	SINE/AluJr
chr9	140504395	A	G	ARRDC1	intronic	.	.	.	rs555133800	A,R,D	ALU	SINE/AluY
chr9	140504405	A	G	ARRDC1	intronic	.	.	.	-	A,R	ALU	SINE/AluY
chr9	140505890	A	G	ARRDC1	intronic	.	.	.	rs1051667433	A,R,D	ALU	SINE/AluJb
chr9	140505944	A	G	ARRDC1	intronic	.	.	.	rs1449843993	A,R,D	ALU	SINE/AluJb
chr1	1418757	A	G	ATAD3B	intronic	.	.	.	-	A,R,D	ALU	SINE/AluSp
chr1	1419060	A	G	ATAD3B	intronic	.	.	.	-	A,R,D	ALU	SINE/AluSz
chr9	94056664	T	C	AUH	intronic	.	.	.	-	A,R,D	ALU	SINE/AluSc
chr7	99567916	T	C	AZGP1	intronic	.	.	.	rs1380435187	A,R,D	ALU	SINE/AluSq2
chr11	62386540	T	C	B3GAT3	intronic	.	.	.	-	A,R,D	ALU	SINE/AluSx
chr19	17388263	A	G	BABAM1	intronic	.	.	.	-	A,R,D	ALU	SINE/AluSx1
chr21	42595039	A	G	BACE2	intronic	.	.	.	rs1004566908	A,R	ALU	SINE/AluJo
chr22	18185842	A	G	BCL2L13	intronic	.	.	.	-	A,R,D	ALU	SINE/AluSx
chr3	197263998	T	C	BDH1	intronic	.	.	.	-	A,R,D	ALU	SINE/AluJb
chr16	9198071	A	G	C16orf72	intronic	.	.	.	rs1432151059	A,R,D	ALU	SINE/AluSp
chr19	3542081	T	C	C19orf71	intronic	.	.	.	-	A,R,D	ALU	SINE/AluSx1
chr19	3542545	T	C	C19orf71	intronic	.	.	.	-	A,R,D	ALU	SINE/AluSx1
chr12	7249955	T	C	C1RL	intronic	.	.	.	-	A,R,D	ALU	SINE/AluSq
chr22	38341859	A	G	C22orf23	intronic	.	.	.	-	A,R	ALU	SINE/AluSx
chr10	70518021	A	G	CCAR1	intronic	.	.	.	-	A,R,D	ALU	SINE/AluSz6
chr10	70518191	A	G	CCAR1	intronic	.	.	.	-	A,R,D	ALU	SINE/AluJo
chr10	70518939	A	G	CCAR1	intronic	.	.	.	-	A,R,D	ALU	SINE/AluJr
chr10	70519358	A	G	CCAR1	intronic	.	.	.	rs1339463618	A,R,D	ALU	SINE/AluJb
chr10	70519732	A	G	CCAR1	intronic	.	.	.	-	A,R,D	ALU	SINE/AluJr
chr10	70519733	A	G	CCAR1	intronic	.	.	.	-	A,R,D	ALU	SINE/AluJr
chr19	13870306	A	G	CCDC130	intronic	.	.	.	-	A,R,D	ALU	SINE/AluJr
chr19	13870362	A	G	CCDC130	intronic	.	.	.	-	A,R,D	ALU	SINE/AluJr
chr19	13870741	A	G	CCDC130	intronic	.	.	.	-	A,R,D	ALU	SINE/AluSp
chr11	118875218	A	G	CCDC84	intronic	.	.	.	-	A,R,D	ALU	SINE/AluSx4
chr11	118875436	A	G	CCDC84	intronic	.	.	.	-	A,R,D	ALU	SINE/AluJb
chr11	118878417	A	G	CCDC84	intronic	.	.	.	-	A,R,D	ALU	SINE/AluJb
chr11	118878444	A	G	CCDC84	intronic	.	.	.	-	A,R,D	ALU	SINE/AluJb
chr11	118880034	A	G	CCDC84	intronic	.	.	.	-	A,R,D	ALU	SINE/AluSg7
chr21	30436366	T	C	CCT8	intronic	.	.	.	rs1055786560	A,R,D	ALU	SINE/AluSc5
chr21	30436371	T	C	CCT8	intronic	.	.	.	-	A,R,D	ALU	SINE/AluSc5
chr1	207942336	A	G	CD46	intronic	.	.	.	rs907336419	A,R,D	ALU	SINE/AluSg4
chr16	89754023	A	G	CDK10	intronic	.	.	.	rs1377653772	A,R,D	ALU	SINE/AluJb
chr16	89754046	A	G	CDK10	intronic	.	.	.	-	A,R,D	ALU	SINE/AluJb
chr16	89755323	A	G	CDK10	intronic	.	.	.	-	A,R	ALU	SINE/AluSz
chr19	33461501	T	C	CEP89	intronic	.	.	.	-	A,R	ALU	SINE/AluSx1
chr11	67823431	T	C	CHKA	intronic	.	.	.	-	A,R	ALU	SINE/AluSp
chr1	153612338	A	G	CHTOP	intronic	.	.	.	-	A,R,D	ALU	SINE/AluSx
chr19	45568517	A	G	CLASRP	intronic	.	.	.	-	A,R,D	ALU	SINE/AluSx
chr19	45568527	A	G	CLASRP	intronic	.	.	.	-	A,R,D	ALU	SINE/AluSx
chr2	201720548	T	C	CLK1	intronic	.	.	.	-	A,R,D	ALU	SINE/AluSx1
chr16	81014384	T	C	CMC2	intronic	.	.	.	-	A,R,D	ALU	SINE/AluJr
chr12	56705535	T	C	CNPY2	intronic	.	.	.	-	A,R,D	ALU	SINE/AluSp
chr12	56707529	T	C	CNPY2	intronic	.	.	.	-	A,R,D	ALU	SINE/AluY
chr6	42910123	A	G	CNPY3-GNMT	intronic	.	.	.	-	A,R,D	ALU	SINE/AluJb
chr19	19019707	T	C	COPE	intronic	.	.	.	-	A,R,D	ALU	SINE/AluJb
chr19	19019712	T	C	COPE	intronic	.	.	.	-	A,R	ALU	SINE/AluJb
chr9	131089068	A	G	COQ4	intronic	.	.	.	rs1426601291	A,R	ALU	SINE/AluSz
chr9	131089830	A	G	COQ4	intronic	.	.	.	-	A,R,D	ALU	SINE/AluJb
chr9	131091720	A	G	COQ4	intronic	.	.	.	-	A,R	ALU	SINE/AluSz
chr9	131091778	A	G	COQ4	intronic	.	.	.	-	A,R,D	ALU	SINE/AluSz
chr9	131091788	A	G	COQ4	intronic	.	.	.	-	A,R,D	ALU	SINE/AluSz
chr9	131092596	A	G	COQ4	intronic	.	.	.	-	A,R,D	ALU	SINE/AluSx3
chr9	131093323	A	G	COQ4	intronic	.	.	.	-	A,R,D	ALU	SINE/AluY
chr20	34217957	T	C	CPNE1	intronic	.	.	.	rs895583277	A,R,D	ALU	SINE/AluSx1
chr20	34218094	T	C	CPNE1	intronic	.	.	.	-	A,R,D	ALU	SINE/AluSx1
chr20	34218212	T	C	CPNE1	intronic	.	.	.	-	A,R,D	ALU	SINE/AluSx1
chr12	53568466	T	C	CSAD	intronic	.	.	.	-	A,R,D	ALU	SINE/AluSx1
chr12	53570446	T	C	CSAD	intronic	.	.	.	-	A,R	ALU	SINE/AluY
chr20	44524444	A	G	CTSA	intronic	.	.	.	-	A,R,D	ALU	SINE/AluJr
chr2	242685911	A	G	D2HGDH	intronic	.	.	.	rs772784618	A,R,D	ALU	SINE/AluSz
chr2	242686482	A	G	D2HGDH	intronic	.	.	.	-	A,R,D	ALU	SINE/AluJo
chr1	155703716	A	G	DAP3	intronic	.	.	.	-	A,R,D	ALU	SINE/AluJb
chr1	155704057	A	G	DAP3	intronic	.	.	.	-	A,R,D	ALU	SINE/AluJr
chr1	155704215	A	G	DAP3	intronic	.	.	.	-	A,R,D	ALU	SINE/AluJr
chr1	155706347	A	G	DAP3	intronic	.	.	.	-	A,R,D	ALU	SINE/AluJb
chr12	57936889	T	C	DCTN2	intronic	.	.	.	rs1455840017	A,R,D	ALU	SINE/AluY
chr7	86791607	A	G	DMTF1	intronic	.	.	.	-	A,R,D	ALU	SINE/AluJr
chr19	10917014	A	G	DNM2	intronic	.	.	.	-	A,R,D	ALU	SINE/AluJr
chr17	1942878	A	G	DPH1	intronic	.	.	.	-	A,R	ALU	SINE/AluY
chr1	53378537	T	C	ECHDC2	intronic	.	.	.	-	A,R,D	ALU	SINE/AluSp
chr1	53383943	T	C	ECHDC2	intronic	.	.	.	-	A,R,D	ALU	SINE/AluJb
chr10	135177236	T	C	ECHS1	intronic	.	.	.	-	A,R,D	ALU	SINE/AluSx1
chr22	36914453	T	C	EIF3D	intronic	.	.	.	rs936526843	A,R	ALU	SINE/AluSz
chr11	64075599	A	G	ESRRA	intronic	.	.	.	-	A,R,D	ALU	SINE/AluSz
chr16	57209126	T	C	FAM192A	intronic	.	.	.	-	A,R,D	ALU	SINE/AluSg
chr16	57211046	T	C	FAM192A	intronic	.	.	.	rs1210910190	A,R,D	ALU	SINE/AluSx
chr8	11694852	A	G	FDFT1	intronic	.	.	.	rs1331332102	A,R,D	ALU	SINE/AluJb
chr8	11694906	A	G	FDFT1	intronic	.	.	.	-	A,R,D	ALU	SINE/AluJb
chr1	155285935	A	G	FDPS	intronic	.	.	.	-	A,R,D	ALU	SINE/AluSq2
chr1	155286471	A	G	FDPS	intronic	.	.	.	-	A,R,D	ALU	SINE/AluSx1
chr11	65177464	A	G	FRMD8	intronic	.	.	.	-	A,R	ALU	SINE/AluJr
chr1	151091830	A	G	GABPB2	intronic	.	.	.	-	A,R,D	ALU	SINE/AluY
chr1	151095707	A	G	GABPB2	intronic	.	.	.	rs1173736024	A,R,D	ALU	SINE/AluSz6
chr4	850563	T	C	GAK	intronic	.	.	.	-	A,R,D	ALU	SINE/AluJr
chr7	99810493	T	C	GATS;STAG3	intronic	.	.	.	-	A,R,D	REP	SINE/FLAM_A
chr7	920525	A	G	GET4	intronic	.	.	.	-	A,R	ALU	SINE/AluSx1
chr7	924522	A	G	GET4	intronic	.	.	.	-	A,R,D	ALU	SINE/AluJb
chr3	141903671	T	C	GK5	intronic	.	.	.	-	A,R,D	ALU	SINE/AluSq2
chr12	75890052	T	C	GLIPR1	intronic	.	.	.	-	A,R,D	ALU	SINE/AluSx1
chr12	75890053	T	C	GLIPR1	intronic	.	.	.	-	A,R,D	ALU	SINE/AluSx1
chr12	75890121	T	C	GLIPR1	intronic	.	.	.	-	A,R,D	ALU	SINE/AluSx1
chr16	1409299	A	G	GNPTG	intronic	.	.	.	-	A,R,D	ALU	SINE/AluSc8
chr16	1409326	A	G	GNPTG	intronic	.	.	.	rs1338247222	A,R,D	ALU	SINE/AluSc8
chr16	1411222	A	G	GNPTG	intronic	.	.	.	-	A,R,D	ALU	SINE/AluJb
chr1	155720775	A	G	GON4L	intronic	.	.	.	-	A,R	ALU	SINE/AluSx1
chr1	155721098	A	G	GON4L	intronic	.	.	.	-	A,R	ALU	SINE/AluSx1
chr1	155721108	A	G	GON4L	intronic	.	.	.	-	A,R,D	ALU	SINE/AluSx1
chr22	24379852	T	C	GSTT1	intronic	.	.	.	-	A,R,D	ALU	SINE/AluSc8
chr7	74562461	A	G	GTF2IRD2;GTF2IRD2B	intronic	.	.	.	-	A,R	ALU	SINE/AluJr
chr19	49491854	T	C	GYS1	intronic	.	.	.	-	A,R,D	ALU	SINE/AluJb
chr7	44873059	T	C	H2AFV	intronic	.	.	.	rs1320653521	A,R,D	ALU	SINE/AluY
chr6	138733717	A	G	HEBP2	intronic	.	.	.	-	A,R	ALU	SINE/AluSx1
chr16	56974318	A	G	HERPUD1	intronic	.	.	.	-	A,R,D	ALU	SINE/AluSx1
chr16	56974391	A	G	HERPUD1	intronic	.	.	.	-	A,R,D	ALU	SINE/AluSx1
chr16	56974771	A	G	HERPUD1	intronic	.	.	.	rs896501838	A,R,D	ALU	SINE/AluSx
chr5	130495621	T	C	HINT1	intronic	.	.	.	-	A,R,D	ALU	SINE/AluJb
chr5	130495647	T	C	HINT1	intronic	.	.	.	-	A,R,D	ALU	SINE/AluJb
chr5	130497100	T	C	HINT1	intronic	.	.	.	-	A,R,D	ALU	SINE/AluSp
chr5	130497953	T	C	HINT1	intronic	.	.	.	-	A,R,D	ALU	SINE/AluY
chr19	39335449	T	C	HNRNPL	intronic	.	.	.	-	A,R,D	ALU	SINE/AluSx1
chr19	39335557	T	C	HNRNPL	intronic	.	.	.	-	A,R,D	ALU	SINE/AluSx1
chr1	21081804	T	C	HP1BP3	intronic	.	.	.	rs907735520	A,R,D	ALU	SINE/AluJb
chr1	21101368	T	C	HP1BP3	intronic	.	.	.	-	A,R,D	ALU	SINE/AluSc
chr1	21101369	T	C	HP1BP3	intronic	.	.	.	-	A,R,D	ALU	SINE/AluSc
chr18	77726424	A	G	HSBP1L1	intronic	.	.	.	-	A,R	ALU	SINE/AluSx
chr2	198356645	T	C	HSPD1	intronic	.	.	.	-	A,R,D	ALU	SINE/AluJr
chr2	198356670	T	C	HSPD1	intronic	.	.	.	-	A,R,D	ALU	SINE/AluJr
chr21	45644044	T	C	ICOSLG	intronic	.	.	.	-	A,R	ALU	SINE/AluSp
chr1	1252180	T	C	INTS11	intronic	.	.	.	-	A,R,D	ALU	SINE/AluSx
chr1	1253422	T	C	INTS11	intronic	.	.	.	rs921168913	A,R,D	ALU	SINE/AluY
chr1	1254016	T	C	INTS11	intronic	.	.	.	rs1210080798	A,R,D	ALU	SINE/AluJb
chr1	46160669	T	C	IPP	intronic	.	.	.	-	A,R,D	ALU	SINE/AluSx3
chr1	46163196	T	C	IPP	intronic	.	.	.	-	A,R,D	ALU	SINE/AluSz
chr1	46163386	T	C	IPP	intronic	.	.	.	-	A,R,D	ALU	SINE/AluSx3
chr1	46163466	T	C	IPP	intronic	.	.	.	-	A,R,D	ALU	SINE/AluSx3
chr17	3624347	T	C	ITGAE	intronic	.	.	.	-	A,R,D	ALU	SINE/AluJb
chr20	3199993	A	G	ITPA	intronic	.	.	.	rs763892733	A,R,D	ALU	SINE/AluJr4
chr20	3201391	A	G	ITPA	intronic	.	.	.	-	A,R,D	ALU	SINE/AluJb
chr20	3201476	A	G	ITPA	intronic	.	.	.	-	A,R,D	ALU	SINE/AluJb
chr1	155143819	T	C	KRTCAP2	intronic	.	.	.	-	A,R	ALU	SINE/AluSz
chr19	18670895	A	G	KXD1	intronic	.	.	.	-	A,R,D	ALU	SINE/AluSx1
chr12	51450575	A	G	LETMD1	intronic	.	.	.	-	A,R,D	ALU	SINE/AluSz
chr12	50597017	T	C	LIMA1	intronic	.	.	.	-	A,R	ALU	SINE/AluSz
chr12	50597064	T	C	LIMA1	intronic	.	.	.	-	A,R	ALU	SINE/AluSz
chr1	3702494	T	C	LRRC47	intronic	.	.	.	-	A,R,D	ALU	SINE/AluSx1
chr1	3702706	T	C	LRRC47	intronic	.	.	.	-	A,R,D	ALU	SINE/AluSx1
chr11	65317636	T	C	LTBP3	intronic	.	.	.	-	A,R	ALU	SINE/AluY
chr10	102764239	A	G	LZTS2	intronic	.	.	.	-	A,R	ALU	SINE/AluSz
chr19	54681913	T	C	MBOAT7	intronic	.	.	.	-	A,R	ALU	SINE/AluSx3
chr10	103547628	T	C	MGEA5	intronic	.	.	.	rs1279705149	A,R,D	REP	SINE/FLAM_C
chr10	103549169	T	C	MGEA5	intronic	.	.	.	-	A,R,D	ALU	SINE/AluSp
chr10	103549539	T	C	MGEA5	intronic	.	.	.	rs1409722753	A,R,D	ALU	SINE/AluJb
chr10	103549660	T	C	MGEA5	intronic	.	.	.	rs1489900999	A,R,D	ALU	SINE/AluJb
chr10	103571427	T	C	MGEA5	intronic	.	.	.	-	A,R,D	ALU	SINE/AluJb
chr17	5390645	A	G	MIS12	intronic	.	.	.	rs1049337523	A,R	ALU	SINE/AluJb
chr17	5390697	A	G	MIS12	intronic	.	.	.	-	A,R,D	ALU	SINE/AluJb
chr22	37424184	A	G	MPST	intronic	.	.	.	rs1279685120	A,R,D	ALU	SINE/AluJb
chr5	179267309	T	C	MRNIP	intronic	.	.	.	-	A,R,D	ALU	SINE/AluJb
chr1	1338166	T	C	MRPL20	intronic	.	.	.	-	A,R,D	ALU	SINE/AluSp
chr16	29845721	A	G	MVP	intronic	.	.	.	-	A,R,D	ALU	SINE/AluJr
chr16	29845723	A	G	MVP	intronic	.	.	.	rs1405412694	A,R,D	ALU	SINE/AluJr
chr13	33099723	T	C	N4BP2L2	intronic	.	.	.	-	A,R,D	ALU	SINE/AluJo
chr1	46075724	A	G	NASP	intronic	.	.	.	-	A,R,D	ALU	SINE/AluSx4
chr1	46076467	A	G	NASP	intronic	.	.	.	-	A,R,D	ALU	SINE/AluSx
chr1	46076642	A	G	NASP	intronic	.	.	.	-	A,R,D	ALU	SINE/AluSx
chr1	145689028	A	G	NBPF10;NBPF19;NBPF20	intronic	.	.	.	-	A,R,D	ALU	SINE/AluSc8
chr1	145689491	A	G	NBPF10;NBPF19;NBPF20	intronic	.	.	.	-	A,R,D	ALU	SINE/AluSq
chr16	15794464	A	G	NDE1	intronic	.	.	.	-	A,R,D	ALU	SINE/AluSz
chr15	75645766	T	C	NEIL1	intronic	.	.	.	-	A,R,D	ALU	SINE/AluJr4
chr16	28966331	A	G	NFATC2IP	intronic	.	.	.	-	A,R,D	ALU	SINE/AluJr
chr16	28966678	A	G	NFATC2IP	intronic	.	.	.	-	A,R	ALU	SINE/AluJb
chr16	28966937	A	G	NFATC2IP	intronic	.	.	.	-	A,R,D	ALU	SINE/AluJo
chr16	28967974	A	G	NFATC2IP	intronic	.	.	.	-	A,R,D	REP	SINE/FLAM_C
chr16	28968782	A	G	NFATC2IP	intronic	.	.	.	-	A,R,D	ALU	SINE/AluJr
chr16	28968843	A	G	NFATC2IP	intronic	.	.	.	-	A,R,D	ALU	SINE/AluJr
chr16	28969263	A	G	NFATC2IP	intronic	.	.	.	-	A,R	ALU	SINE/AluSx
chr16	4512351	T	C	NMRAL1	intronic	.	.	.	-	A,R,D	ALU	SINE/AluSq
chr16	4519679	T	C	NMRAL1	intronic	.	.	.	rs1304331393	A,R	ALU	SINE/AluYc
chr17	79527382	T	C	NPLOC4	intronic	.	.	.	-	A,R	ALU	SINE/AluSx1
chr17	79527657	T	C	NPLOC4	intronic	.	.	.	rs1372983823	A,R,D	ALU	SINE/AluSc
chr17	79529841	T	C	NPLOC4	intronic	.	.	.	-	A,R,D	ALU	SINE/AluJr4
chr17	79529844	T	C	NPLOC4	intronic	.	.	.	rs887965701	A,R,D	ALU	SINE/AluJr4
chr19	17348698	T	C	NR2F6	intronic	.	.	.	-	A,R	ALU	SINE/AluJo
chr17	73226881	A	G	NUP85	intronic	.	.	.	rs1179669048	A,R,D	ALU	SINE/AluSx
chr17	79815188	T	C	P4HB	intronic	.	.	.	-	A,R	ALU	SINE/AluSx
chr8	101726001	T	C	PABPC1	intronic	.	.	.	-	A,R,D	ALU	SINE/AluJr4
chr8	101728464	T	C	PABPC1	intronic	.	.	.	-	A,R,D	ALU	SINE/AluSz6
chr12	118575323	A	G	PEBP1	intronic	.	.	.	rs1190164188	A,R,D	ALU	SINE/AluJr
chr7	92122910	A	G	PEX1	intronic	.	.	.	-	A,R,D	ALU	SINE/AluJb
chr7	92122936	A	G	PEX1	intronic	.	.	.	-	A,R,D	ALU	SINE/AluJb
chr12	53690376	A	G	PFDN5	intronic	.	.	.	-	A,R,D	ALU	SINE/AluSx4
chr12	53690396	A	G	PFDN5	intronic	.	.	.	-	A,R,D	ALU	SINE/AluSx4
chr12	53690988	A	G	PFDN5	intronic	.	.	.	-	A,R,D	ALU	SINE/AluSx
chr3	52448967	A	G	PHF7	intronic	.	.	.	-	A,R,D	ALU	SINE/AluJb
chr3	52448969	A	G	PHF7	intronic	.	.	.	-	A,R	ALU	SINE/AluJb
chr16	88785244	T	C	PIEZO1	intronic	.	.	.	-	A,R,D	ALU	SINE/AluJr
chr17	36932495	T	C	PIP4K2B	intronic	.	.	.	-	A,R,D	ALU	SINE/AluSp
chr15	74319236	A	G	PML	intronic	.	.	.	rs1454991459	A,R,D	ALU	SINE/AluSz6
chr7	102288462	T	C	POLR2J2	intronic	.	.	.	-	A,R	ALU	SINE/AluJb
chr7	102185901	T	C	POLR2J3	intronic	.	.	.	-	A,R,D	ALU	SINE/AluSx
chr7	102185923	T	C	POLR2J3	intronic	.	.	.	rs1436529661	A,R,D	ALU	SINE/AluSx
chr7	102185937	T	C	POLR2J3	intronic	.	.	.	-	A,R,D	ALU	SINE/AluSx
chr7	102185963	T	C	POLR2J3	intronic	.	.	.	-	A,R,D	ALU	SINE/AluSx
chr7	102188571	T	C	POLR2J3	intronic	.	.	.	-	A,R	ALU	SINE/AluSz
chr7	102188586	T	C	POLR2J3	intronic	.	.	.	rs1356507102	A,R	ALU	SINE/AluSz
chr19	11560427	A	G	PRKCSH	intronic	.	.	.	rs1325861026	A,R,D	ALU	SINE/AluSx
chr19	11560716	A	G	PRKCSH	intronic	.	.	.	rs1333578837	A,R,D	ALU	SINE/AluSc8
chr19	11560866	A	G	PRKCSH	intronic	.	.	.	-	A,R,D	ALU	SINE/AluSc8
chr19	11561032	A	G	PRKCSH	intronic	.	.	.	-	A,R,D	ALU	SINE/AluSx1
chr1	109945582	T	C	PSMA5	intronic	.	.	.	-	A,R,D	ALU	SINE/AluSp
chr9	114352885	T	C	PTGR1	intronic	.	.	.	rs755146476	A,R	ALU	SINE/AluSz6
chr19	10822321	A	G	QTRT1	intronic	.	.	.	-	A,R	ALU	SINE/AluSz
chr16	548440	A	G	RAB11FIP3	intronic	.	.	.	-	A,R,D	ALU	SINE/AluJb
chr16	548779	A	G	RAB11FIP3	intronic	.	.	.	-	A,R,D	ALU	SINE/AluJb
chr2	238489213	T	C	RAB17	intronic	.	.	.	-	A,R	ALU	SINE/AluSz
chr2	238489216	T	C	RAB17	intronic	.	.	.	-	A,R	ALU	SINE/AluSz
chr7	66150409	A	G	RABGEF1	intronic	.	.	.	-	A,R,D	ALU	SINE/AluJr
chr22	41680449	T	C	RANGAP1	intronic	.	.	.	-	A,R	ALU	SINE/AluSp
chr22	41680459	T	C	RANGAP1	intronic	.	.	.	-	A,R	ALU	SINE/AluSp
chr3	50369988	T	C	RASSF1	intronic	.	.	.	-	A,R,D	ALU	SINE/AluJo
chr11	66399379	A	G	RBM14-RBM4	intronic	.	.	.	-	A,R,D	ALU	SINE/AluSz
chr20	34301191	T	C	RBM39	intronic	.	.	.	rs1436401929	A,R,D	ALU	SINE/AluJb
chr20	34301192	T	C	RBM39	intronic	.	.	.	-	A,R,D	ALU	SINE/AluJb
chr3	50150487	A	G	RBM5	intronic	.	.	.	-	A,R,D	ALU	SINE/AluSx
chr19	11506372	T	C	RGL3	intronic	.	.	.	rs1043352418	A,R	ALU	SINE/AluSc
chr19	11507482	T	C	RGL3	intronic	.	.	.	-	A,R	ALU	SINE/AluSz
chr19	11511277	T	C	RGL3	intronic	.	.	.	-	A,R,D	ALU	SINE/AluSz
chr19	11511293	T	C	RGL3	intronic	.	.	.	-	A,R	ALU	SINE/AluSz
chr7	75511852	A	G	RHBDD2	intronic	.	.	.	-	A,R,D	ALU	SINE/AluSx
chr22	29657351	T	C	RHBDD3	intronic	.	.	.	rs1271478000	A,R,D	ALU	SINE/AluJr
chr20	48560527	A	G	RNF114	intronic	.	.	.	-	A,R	ALU	SINE/AluY
chr20	48560528	A	G	RNF114	intronic	.	.	.	-	A,R,D	ALU	SINE/AluY
chr1	201964733	T	C	RNPEP	intronic	.	.	.	rs899401664	A,R,D	ALU	SINE/AluJb
chr8	99055914	T	C	RPL30	intronic	.	.	.	-	A,R,D	ALU	SINE/AluSz
chr8	99056219	T	C	RPL30	intronic	.	.	.	-	A,R	ALU	SINE/AluSq2
chr8	99056286	T	C	RPL30	intronic	.	.	.	-	A,R,D	ALU	SINE/AluSq2
chr8	99056299	T	C	RPL30	intronic	.	.	.	rs1015369191	A,R,D	ALU	SINE/AluSq2
chrX	100649959	A	G	RPL36A;RPL36A-HNRNPH2	intronic	.	.	.	-	A,R	ALU	SINE/AluSx
chrX	100650045	A	G	RPL36A;RPL36A-HNRNPH2	intronic	.	.	.	-	A,R	ALU	SINE/AluSx
chr8	56981943	T	C	RPS20	intronic	.	.	.	-	A,R,D	ALU	SINE/AluYb9
chr19	54706818	A	G	RPS9	intronic	.	.	.	-	A,R,D	ALU	SINE/AluSz6
chr3	39450890	A	G	RPSA	intronic	.	.	.	-	A,R,D	ALU	SINE/AluSz
chr1	156704961	A	G	RRNAD1	intronic	.	.	.	-	A,R,D	ALU	SINE/AluSx
chr1	1156878	T	C	SDF4	intronic	.	.	.	-	A,R	ALU	SINE/AluJb
chr1	1156882	T	C	SDF4	intronic	.	.	.	-	A,R,D	ALU	SINE/AluJb
chr22	32003342	A	G	SFI1	intronic	.	.	.	-	A,R	ALU	SINE/AluSz
chr6	46624358	A	G	SLC25A27	intronic	.	.	.	rs1014107362	A,R	ALU	SINE/AluSx
chr17	79221591	T	C	SLC38A10	intronic	.	.	.	-	A,R	ALU	SINE/AluJo
chr17	79221896	T	C	SLC38A10	intronic	.	.	.	rs544301491	A,R,D	ALU	SINE/AluY
chr2	130916653	T	C	SMPD4	intronic	.	.	.	-	A,R,D	ALU	SINE/AluJb
chr2	130917167	T	C	SMPD4	intronic	.	.	.	rs1407299256	A,R,D	ALU	SINE/AluSz
chr6	160173872	A	G	SOD2;WTAP	intronic	.	.	.	-	A,R	ALU	SINE/AluJr
chr16	89582610	A	G	SPG7	intronic	.	.	.	rs541195908	A,R	ALU	SINE/AluSp
chr16	89586988	A	G	SPG7	intronic	.	.	.	rs1052213432	A,R	ALU	SINE/AluSq
chr16	89588024	A	G	SPG7	intronic	.	.	.	-	A,R,D	ALU	SINE/AluJo
chr16	89615982	A	G	SPG7	intronic	.	.	.	rs1346190698	A,R,D	ALU	SINE/AluJr
chr16	89616815	A	G	SPG7	intronic	.	.	.	-	A,R	ALU	SINE/AluSx1
chr5	179258987	A	G	SQSTM1	intronic	.	.	.	-	A,R,D	ALU	SINE/AluSc8
chr5	179258990	A	G	SQSTM1	intronic	.	.	.	-	A,R,D	ALU	SINE/AluSc8
chr14	35496504	A	G	SRP54	intronic	.	.	.	-	A,R,D	ALU	SINE/AluSz
chr14	35496700	A	G	SRP54	intronic	.	.	.	-	A,R,D	ALU	SINE/AluSg4
chr14	35496776	A	G	SRP54	intronic	.	.	.	-	A,R,D	ALU	SINE/AluSg4
chr1	225975186	A	G	SRP9	intronic	.	.	.	-	A,R	ALU	SINE/AluSx1
chr1	225976060	A	G	SRP9	intronic	.	.	.	rs1002426753	A,R,D	ALU	SINE/AluSx
chr12	131286922	T	C	STX2	intronic	.	.	.	rs1331253783	A,R,D	ALU	SINE/AluSz
chr12	131286980	T	C	STX2	intronic	.	.	.	-	A,R	ALU	SINE/AluSz
chr12	131287097	T	C	STX2	intronic	.	.	.	rs1158429112	A,R	ALU	SINE/AluJr
chr12	131287125	T	C	STX2	intronic	.	.	.	-	A,R	ALU	SINE/AluJr
chr16	28620963	T	C	SULT1A1	intronic	.	.	.	-	A,R	ALU	SINE/AluJr4
chr2	108912280	A	G	SULT1C2	intronic	.	.	.	-	A,R	ALU	SINE/AluJr
chr2	108914929	A	G	SULT1C2	intronic	.	.	.	-	A,R	ALU	SINE/AluJb
chr2	108916677	A	G	SULT1C2	intronic	.	.	.	-	A,R,D	ALU	SINE/AluSc
chr7	56143695	A	G	SUMF2	intronic	.	.	.	-	A,R	ALU	SINE/AluSx
chr7	56146707	A	G	SUMF2	intronic	.	.	.	-	A,R	ALU	SINE/AluJr
chr7	890043	A	G	SUN1	intronic	.	.	.	-	A,R,D	ALU	SINE/AluSc8
chr20	48735294	T	C	TMEM189-UBE2V1	intronic	.	.	.	-	A,R	ALU	SINE/AluSx3
chr20	48735434	T	C	TMEM189-UBE2V1	intronic	.	.	.	rs1362984172	A,R,D	ALU	SINE/AluSx3
chr11	9312603	T	C	TMEM41B	intronic	.	.	.	rs995389639	A,R,D	ALU	SINE/AluSz6
chr11	9314752	T	C	TMEM41B	intronic	.	.	.	-	A,R,D	ALU	SINE/AluJr
chr19	16191501	A	G	TPM4	intronic	.	.	.	-	A,R,D	ALU	SINE/AluSz
chr19	16191502	A	G	TPM4	intronic	.	.	.	-	A,R,D	ALU	SINE/AluSz
chr16	3710896	A	G	TRAP1	intronic	.	.	.	-	A,R,D	ALU	SINE/AluJo
chr16	3728735	T	C	TRAP1	intronic	.	.	.	-	A,R,D	ALU	SINE/AluY
chr16	3729180	T	C	TRAP1	intronic	.	.	.	-	A,R,D	ALU	SINE/AluJb
chr9	37772765	T	C	TRMT10B	intronic	.	.	.	-	A,R	ALU	SINE/AluJr
chr9	37775602	T	C	TRMT10B	intronic	.	.	.	rs1195873461	A,R,D	ALU	SINE/AluJo
chr9	37775645	T	C	TRMT10B	intronic	.	.	.	-	A,R	ALU	SINE/AluJo
chr1	100611320	A	G	TRMT13	intronic	.	.	.	-	A,R,D	ALU	SINE/AluJr
chr22	46688132	A	G	TTC38	intronic	.	.	.	-	A,R,D	ALU	SINE/AluJr4
chr19	10461906	T	C	TYK2	intronic	.	.	.	-	A,R,D	ALU	SINE/AluSq2
chr19	10462477	T	C	TYK2	intronic	.	.	.	rs927483881	A,R,D	ALU	SINE/AluSg
chrX	47068298	A	G	UBA1	intronic	.	.	.	-	A,R,D	ALU	SINE/AluJb
chr13	115049716	A	G	UPF3A	intronic	.	.	.	-	A,R,D	ALU	SINE/AluSg
chrX	47515668	T	C	UXT	intronic	.	.	.	rs1445266645	A,R,D	REP	SINE/FAM
chr16	69356846	T	C	VPS4A	intronic	.	.	.	-	A,R	ALU	SINE/AluSx4
chr16	69356888	T	C	VPS4A	intronic	.	.	.	-	A,R,D	ALU	SINE/AluSx4
chr10	46223751	A	G	WASHC2C	intronic	.	.	.	-	A,R	ALU	SINE/AluJr
chr21	44264056	T	C	WDR4	intronic	.	.	.	rs981335331	A,R,D	ALU	SINE/AluJr
chr21	44266887	T	C	WDR4	intronic	.	.	.	-	A,R,D	ALU	SINE/AluSx1
chr3	49047788	A	G	WDR6	intronic	.	.	.	rs1205801648	A,R,D	ALU	SINE/AluY
chr3	49048172	A	G	WDR6	intronic	.	.	.	-	A,R,D	ALU	SINE/AluY
chr3	49048726	A	G	WDR6	intronic	.	.	.	rs1036433148	A,R,D	ALU	SINE/AluSx
chr16	714878	A	G	WDR90	intronic	.	.	.	rs1431905147	A,R,D	ALU	SINE/AluY
chr8	10964325	T	C	XKR6	intronic	.	.	.	rs1350220640	A,R,D	ALU	SINE/AluSx1
chr14	89040855	A	G	ZC3H14	intronic	.	.	.	rs929755545	A,R,D	ALU	SINE/AluSx4
chr16	85017423	T	C	ZDHHC7	intronic	.	.	.	-	A,R	ALU	SINE/AluSg7
chr7	99629518	A	G	ZKSCAN1	intronic	.	.	.	-	A,R,D	ALU	SINE/AluJr
chr19	53121375	T	C	ZNF83	intronic	.	.	.	-	A,R,D	ALU	SINE/AluSx
chr17	15890163	T	C	ZSWIM7	intronic	.	.	.	-	A,R,D	REP	SINE/FLAM_C
chr2	69688795	T	C	AAK1	UTR3	.	NM_014911:c.*14206A>G	.	-	A,R,D	ALU	SINE/AluSq2
chr17	43219992	A	G	ACBD4	UTR3	.	NM_001135707:c.*15A>G	.	-	A,R,D	ALU	SINE/AluSg7
chr17	43220064	A	G	ACBD4	UTR3	.	NM_001135707:c.*87A>G	.	-	A,R,D	ALU	SINE/AluSg7
chr17	43220185	A	G	ACBD4	UTR3	.	NM_001135707:c.*208A>G	.	-	A,R,D	ALU	SINE/AluSg7
chr11	76736724	A	G	ACER3	UTR3	.	NM_001300955:c.*5353A>G;NM_001300953:c.*5353A>G;NM_018367:c.*5353A>G;NM_001300954:c.*5353A>G	.	-	A,R,D	ALU	SINE/AluSz
chrX	23719685	T	C	ACOT9	UTR3	.	NM_001330259:c.*2326A>G	.	-	A,R	ALU	SINE/AluJr
chrX	23719788	T	C	ACOT9	UTR3	.	NM_001330259:c.*2223A>G	.	-	A,R,D	ALU	SINE/AluJr
chrX	23719873	T	C	ACOT9	UTR3	.	NM_001330259:c.*2138A>G	.	rs1161106574	A,R,D	ALU	SINE/AluJr
chrX	23719947	T	C	ACOT9	UTR3	.	NM_001330259:c.*2064A>G	.	-	A,R	ALU	SINE/AluSx1
chrX	23721572	T	C	ACOT9	UTR3	.	NM_001330259:c.*439A>G	.	-	A,R,D	ALU	SINE/AluSc8
chrX	23721578	T	C	ACOT9	UTR3	.	NM_001330259:c.*433A>G	.	-	A,R,D	ALU	SINE/AluSc8
chr7	17384395	A	G	AHR	UTR3	.	NM_001621:c.*1707A>G	.	-	A,R,D	ALU	SINE/AluSx
chr7	17384832	A	G	AHR	UTR3	.	NM_001621:c.*2144A>G	.	rs1283192947	A,R,D	ALU	SINE/AluSc
chr14	23441395	T	C	AJUBA	UTR3	.	NM_032876:c.*1257A>G;NM_198086:c.*1257A>G	.	-	A,R,D	NONREP	-/-
chr14	74526154	T	C	ALDH6A1	UTR3	.	NM_005589:c.*1191A>G;NM_001278593:c.*1191A>G;NM_001278594:c.*1191A>G	.	-	A,R,D	ALU	SINE/AluSp
chr10	73994952	A	G	ANAPC16	UTR3	.	NM_001242547:c.*2078A>G;NM_173473:c.*2078A>G;NM_001242546:c.*2078A>G;NM_001242548:c.*2078A>G	.	-	A,R,D	ALU	SINE/AluSq
chr15	90375419	T	C	AP3S2;C15orf38-AP3S2	UTR3	.	NM_005829:c.*3328A>G;NM_001199058:c.*3328A>G	.	rs1465156466	A,R,D	ALU	SINE/AluJr
chr15	90375788	T	C	AP3S2;C15orf38-AP3S2	UTR3	.	NM_005829:c.*2959A>G;NM_001199058:c.*2959A>G	.	-	A,R	ALU	SINE/AluY
chr11	65544342	T	C	AP5B1	UTR3	.	NM_138368:c.*985A>G	.	-	A,R,D	ALU	SINE/AluJb
chr11	65544523	T	C	AP5B1	UTR3	.	NM_138368:c.*804A>G	.	-	A,R,D	ALU	SINE/AluJb
chr11	65544567	T	C	AP5B1	UTR3	.	NM_138368:c.*760A>G	.	-	A,R,D	ALU	SINE/AluJb
chr22	36662266	A	G	APOL1	UTR3	.	NM_001136540:c.*187A>G;NM_003661:c.*187A>G;NM_145343:c.*187A>G;NM_001136541:c.*187A>G	.	-	A,R,D	ALU	SINE/AluSc
chr22	36662276	A	G	APOL1	UTR3	.	NM_001136540:c.*197A>G;NM_003661:c.*197A>G;NM_145343:c.*197A>G;NM_001136541:c.*197A>G	.	-	A,R,D	ALU	SINE/AluSc
chr22	36662804	A	G	APOL1	UTR3	.	NM_001136540:c.*725A>G;NM_003661:c.*725A>G;NM_145343:c.*725A>G;NM_001136541:c.*725A>G	.	-	A,R,D	ALU	SINE/AluY
chr22	36662830	A	G	APOL1	UTR3	.	NM_001136540:c.*751A>G;NM_003661:c.*751A>G;NM_145343:c.*751A>G;NM_001136541:c.*751A>G	.	rs1334750490	A,R,D	ALU	SINE/AluY
chr22	36056598	A	G	APOL6	UTR3	.	NM_030641:c.*955A>G	.	-	A,R,D	REP	LTR/MLT1A0
chrX	84346026	A	G	APOOL	UTR3	.	NM_198450:c.*3342A>G	.	-	A,R,D	ALU	SINE/AluSq2
chr15	90441168	T	C	ARPIN	UTR3	.	NM_182616:c.*3859A>G;NM_001282380:c.*3859A>G	.	rs1318402563	A,R,D	ALU	SINE/AluSq2
chr15	90442606	T	C	ARPIN	UTR3	.	NM_182616:c.*2421A>G;NM_001282380:c.*2421A>G	.	-	A,R	ALU	SINE/AluSz
chrX	2824254	T	C	ARSD	UTR3	.	NM_001669:c.*1058A>G	.	-	A,R,D	ALU	SINE/AluJb
chrX	2824916	T	C	ARSD	UTR3	.	NM_001669:c.*396A>G	.	-	A,R,D	ALU	SINE/AluSz
chr5	115165591	T	C	ATG12	UTR3	.	NM_004707:c.*1910A>G;NM_001277783:c.*1971A>G	.	rs980495495	A,R,D	ALU	SINE/AluSq2
chr5	115165632	T	C	ATG12	UTR3	.	NM_004707:c.*1869A>G;NM_001277783:c.*1930A>G	.	-	A,R,D	ALU	SINE/AluSq2
chr14	55834296	T	C	ATG14	UTR3	.	NM_014924:c.*2041A>G	.	-	A,R,D	ALU	SINE/AluSx1
chr14	55834966	T	C	ATG14	UTR3	.	NM_014924:c.*1371A>G	.	-	A,R,D	ALU	SINE/AluSq2
chr14	55835120	T	C	ATG14	UTR3	.	NM_014924:c.*1217A>G	.	-	A,R,D	ALU	SINE/AluSq2
chr11	108236523	A	G	ATM	UTR3	.	NM_000051:c.*288A>G	.	rs867513306	A,R,D	ALU	SINE/AluSq2
chr11	16777956	A	G	C11orf58	UTR3	.	NM_014267:c.*1305A>G	.	-	A,R,D	ALU	SINE/AluSc8
chr11	16778194	A	G	C11orf58	UTR3	.	NM_014267:c.*1543A>G	.	-	A,R,D	ALU	SINE/AluSp
chr12	117152433	T	C	C12orf49	UTR3	.	NM_024738:c.*3182A>G	.	rs865849908	A,R	ALU	SINE/AluSx
chr15	83674237	T	C	C15orf40	UTR3	.	NM_144597:c.*112A>G	.	-	A,R,D	ALU	SINE/AluSq2
chr15	83674325	T	C	C15orf40	UTR3	.	NM_144597:c.*24A>G	.	rs1303616848	A,R,D	ALU	SINE/AluSq2
chr2	202083057	A	G	CASP10	UTR3	.	NM_032976:c.*1248A>G;NM_001230:c.*593A>G;NM_032977:c.*593A>G;NM_001206524:c.*593A>G	.	-	A,R,D	ALU	SINE/AluJb
chr2	202083918	A	G	CASP10	UTR3	.	NM_032976:c.*2109A>G;NM_001230:c.*1454A>G;NM_032977:c.*1454A>G;NM_001206524:c.*1454A>G	.	-	A,R,D	ALU	SINE/AluSz6
chr20	32234019	A	G	CBFA2T2	UTR3	.	NM_001032999:c.*1567A>G;NM_005093:c.*1567A>G;NM_001039709:c.*1567A>G	.	-	A,R,D	ALU	SINE/AluSx1
chr20	32234467	A	G	CBFA2T2	UTR3	.	NM_001032999:c.*2015A>G;NM_005093:c.*2015A>G;NM_001039709:c.*2015A>G	.	-	A,R,D	ALU	SINE/AluSz
chr20	32235220	A	G	CBFA2T2	UTR3	.	NM_001032999:c.*2768A>G;NM_005093:c.*2768A>G;NM_001039709:c.*2768A>G	.	-	A,R,D	ALU	SINE/AluSp
chr20	32235358	A	G	CBFA2T2	UTR3	.	NM_001032999:c.*2906A>G;NM_005093:c.*2906A>G;NM_001039709:c.*2906A>G	.	-	A,R	ALU	SINE/AluSp
chr2	208619315	A	G	CCNYL1	UTR3	.	NM_001142300:c.*893A>G;NM_152523:c.*893A>G;NM_001330218:c.*893A>G	.	-	A,R,D	NONREP	-/-
chr6	44417136	A	G	CDC5L	UTR3	.	NM_001253:c.*2688A>G	.	rs1199078568	A,R,D	REP	SINE/FLAM_C
chr6	44417835	A	G	CDC5L	UTR3	.	NM_001253:c.*3387A>G	.	-	A,R	ALU	SINE/AluSx
chr2	37429526	A	G	CEBPZOS	UTR3	.	NM_001322374:c.*523A>G;NM_001322373:c.*523A>G;NM_001322376:c.*519A>G	.	rs1027287463	A,R,D	ALU	SINE/AluSz
chr2	37431681	A	G	CEBPZOS	UTR3	.	NM_001322374:c.*2678A>G;NM_001322373:c.*2678A>G;NM_001322376:c.*2674A>G;NM_001322375:c.*237A>G	.	-	A,R,D	ALU	SINE/AluSc
chr16	81064234	A	G	CENPN	UTR3	.	NM_001270473:c.*1978A>G;NM_001270474:c.*1978A>G;NM_001100624:c.*1978A>G	.	-	A,R,D	ALU	SINE/AluSx1
chr16	81064629	A	G	CENPN	UTR3	.	NM_001270473:c.*2373A>G;NM_001270474:c.*2373A>G;NM_001100624:c.*2373A>G	.	-	A,R,D	ALU	SINE/AluSg
chr1	3729857	T	C	CEP104	UTR3	.	NM_014704:c.*2109A>G	.	-	A,R,D	ALU	SINE/AluSx
chr2	202028733	A	G	CFLAR	UTR3	.	NM_003879:c.*37A>G;NM_001351590:c.*930A>G;NM_001202516:c.*37A>G;NM_001202517:c.*37A>G;NM_001202519:c.*930A>G;NM_001127183:c.*37A>G;NM_001351593:c.*37A>G;NM_001351594:c.*37A>G;NM_001308042:c.*930A>G;NM_001202518:c.*930A>G;NM_001202515:c.*37A>G	.	-	A,R,D	ALU	SINE/AluSx1
chr14	95651434	T	C	CLMN	UTR3	.	NM_024734:c.*6467A>G	.	-	A,R	ALU	SINE/AluJr
chr8	1730330	A	G	CLN8	UTR3	.	NM_018941:c.*1597A>G	.	-	A,R,D	ALU	SINE/AluSz
chr15	65441566	T	C	CLPX	UTR3	.	NM_006660:c.*1595A>G	.	-	A,R,D	ALU	SINE/AluSx3
chr15	65442001	T	C	CLPX	UTR3	.	NM_006660:c.*1160A>G	.	rs1376345222	A,R,D	ALU	SINE/AluSg
chr4	73922743	T	C	COX18	UTR3	.	NM_173827:c.*1088A>G;NM_001297733:c.*1088A>G;NM_001297732:c.*1088A>G;NM_001300729:c.*1088A>G	.	-	A,R,D	ALU	SINE/AluSz
chr4	73922899	T	C	COX18	UTR3	.	NM_173827:c.*932A>G;NM_001297733:c.*932A>G;NM_001297732:c.*932A>G;NM_001300729:c.*932A>G	.	-	A,R,D	ALU	SINE/AluSz
chr4	73923097	T	C	COX18	UTR3	.	NM_173827:c.*734A>G;NM_001297733:c.*734A>G;NM_001297732:c.*734A>G;NM_001300729:c.*734A>G	.	-	A,R,D	ALU	SINE/AluSz
chr4	73923414	T	C	COX18	UTR3	.	NM_173827:c.*417A>G;NM_001297733:c.*417A>G;NM_001297732:c.*417A>G;NM_001300729:c.*417A>G	.	-	A,R,D	ALU	SINE/AluSq2
chr11	68523006	T	C	CPT1A	UTR3	.	NM_001876:c.*2106A>G	.	rs1461804726	A,R	ALU	SINE/AluY
chr7	65618980	A	G	CRCP	UTR3	.	NM_014478:c.*1636A>G;NM_001142414:c.*1636A>G;NM_001040648:c.*1636A>G;NM_001040647:c.*1636A>G	.	-	A,R,D	ALU	SINE/AluSx3
chr8	11700261	T	C	CTSB	UTR3	.	NM_147780:c.*2373A>G;NM_147783:c.*2373A>G;NM_001317237:c.*2373A>G;NM_147782:c.*2373A>G;NM_001908:c.*2373A>G;NM_147781:c.*2373A>G	.	-	A,R,D	ALU	SINE/AluSq2
chr8	11701490	T	C	CTSB	UTR3	.	NM_147780:c.*1144A>G;NM_147783:c.*1144A>G;NM_001317237:c.*1144A>G;NM_147782:c.*1144A>G;NM_001908:c.*1144A>G;NM_147781:c.*1144A>G	.	-	A,R,D	ALU	SINE/AluSx1
chr1	150703850	T	C	CTSS	UTR3	.	NM_001199739:c.*1672A>G;NM_004079:c.*1672A>G	.	rs1048111395	A,R,D	ALU	SINE/AluSx
chr1	150704633	T	C	CTSS	UTR3	.	NM_001199739:c.*889A>G;NM_004079:c.*889A>G	.	-	A,R,D	ALU	SINE/AluJo
chr1	150705221	T	C	CTSS	UTR3	.	NM_001199739:c.*301A>G;NM_004079:c.*301A>G	.	-	A,R,D	ALU	SINE/AluSz6
chrX	19931744	T	C	CXorf23	UTR3	.	NM_198279:c.*3679A>G	.	-	A,R,D	REP	DNA/MER5A
chrX	118672525	T	C	CXorf56	UTR3	.	NM_001170570:c.*1165A>G;NM_022101:c.*1165A>G;NM_001170569:c.*1165A>G	.	-	A,R,D	ALU	SINE/AluSx
chrX	118672535	T	C	CXorf56	UTR3	.	NM_001170570:c.*1155A>G;NM_022101:c.*1155A>G;NM_001170569:c.*1155A>G	.	-	A,R,D	ALU	SINE/AluSx
chr7	25159807	T	C	CYCS	UTR3	.	NM_018947:c.*3513A>G	.	-	A,R,D	ALU	SINE/AluSx1
chr7	25159842	T	C	CYCS	UTR3	.	NM_018947:c.*3478A>G	.	-	A,R,D	ALU	SINE/AluSx1
chr7	25160999	T	C	CYCS	UTR3	.	NM_018947:c.*2321A>G	.	-	A,R	ALU	SINE/AluSq4
chr7	25161121	T	C	CYCS	UTR3	.	NM_018947:c.*2199A>G	.	-	A,R	ALU	SINE/AluSq4
chr7	25161424	T	C	CYCS	UTR3	.	NM_018947:c.*1896A>G	.	-	A,R,D	ALU	SINE/AluJb
chr4	17803604	T	C	DCAF16	UTR3	.	NM_017741:c.*1510A>G;NM_001345880:c.*1510A>G;NM_001345882:c.*1510A>G;NM_001345884:c.*1510A>G;NM_001345885:c.*1510A>G;NM_001345881:c.*1510A>G	.	rs1029737247	A,R,D	ALU	SINE/AluY
chr4	17803662	T	C	DCAF16	UTR3	.	NM_017741:c.*1452A>G;NM_001345880:c.*1452A>G;NM_001345882:c.*1452A>G;NM_001345884:c.*1452A>G;NM_001345885:c.*1452A>G;NM_001345881:c.*1452A>G	.	-	A,R,D	ALU	SINE/AluY
chr10	14949006	T	C	DCLRE1C	UTR3	.	NM_022487:c.*1401A>G;NM_001033857:c.*1401A>G;NM_001289079:c.*1401A>G;NM_001289078:c.*1401A>G;NM_001289077:c.*1401A>G;NM_001289076:c.*1401A>G;NM_001033858:c.*1401A>G;NM_001033855:c.*1401A>G	.	rs1257281252	A,R,D	ALU	SINE/AluJo
chr9	32456316	T	C	DDX58	UTR3	.	NM_014314:c.*804A>G	.	-	A,R,D	NONREP	-/-
chr3	57612271	T	C	DENND6A	UTR3	.	NM_152678:c.*1670A>G	.	-	A,R,D	ALU	SINE/AluSp
chr3	57612314	T	C	DENND6A	UTR3	.	NM_152678:c.*1627A>G	.	-	A,R,D	ALU	SINE/AluSp
chr3	57612389	T	C	DENND6A	UTR3	.	NM_152678:c.*1552A>G	.	rs1235838884	A,R,D	ALU	SINE/AluSp
chr3	57613035	T	C	DENND6A	UTR3	.	NM_152678:c.*906A>G	.	-	A,R,D	ALU	SINE/AluSz
chr3	57613144	T	C	DENND6A	UTR3	.	NM_152678:c.*797A>G	.	-	A,R,D	ALU	SINE/AluSz
chr1	10520715	T	C	DFFA	UTR3	.	NM_004401:c.*832A>G;NM_213566:c.*2376A>G	.	-	A,R	ALU	SINE/AluSc8
chr1	10520725	T	C	DFFA	UTR3	.	NM_004401:c.*822A>G;NM_213566:c.*2366A>G	.	-	A,R,D	ALU	SINE/AluSc8
chr1	10520751	T	C	DFFA	UTR3	.	NM_004401:c.*796A>G;NM_213566:c.*2340A>G	.	rs1413686371	A,R,D	ALU	SINE/AluSc8
chr5	79923826	T	C	DHFR	UTR3	.	NM_000791:c.*1080A>G;NM_001290354:c.*1080A>G;NM_001290357:c.*1138A>G	.	-	A,R,D	ALU	SINE/AluSq2
chr5	79923990	T	C	DHFR	UTR3	.	NM_000791:c.*916A>G;NM_001290354:c.*916A>G;NM_001290357:c.*974A>G	.	rs1311573544	A,R,D	ALU	SINE/AluSq2
chr14	50792676	A	G	DMAC2L	UTR3	.	NM_001003805:c.*327A>G;NM_001003803:c.*235A>G	.	-	A,R,D	ALU	SINE/AluSx
chr14	50792837	A	G	DMAC2L	UTR3	.	NM_001003805:c.*488A>G;NM_001003803:c.*396A>G	.	-	A,R,D	ALU	SINE/AluSx
chr11	31452684	A	G	DNAJC24	UTR3	.	NM_181706:c.*736A>G	.	-	A,R,D	ALU	SINE/AluSx1
chr2	172605884	A	G	DYNC1I2	UTR3	.	NM_001320882:c.*1485A>G;NM_001378:c.*1485A>G;NM_001271790:c.*1485A>G;NM_001271786:c.*1485A>G;NM_001271788:c.*1485A>G;NM_001320883:c.*1485A>G;NM_001320884:c.*1485A>G;NM_001271789:c.*1485A>G;NM_001271785:c.*1485A>G;NM_001271787:c.*1485A>G	.	rs959627116	A,R,D	NONREP	-/-
chr16	22296860	A	G	EEF2K	UTR3	.	NM_013302:c.*1543A>G	.	rs961968176	A,R,D	ALU	SINE/AluJo
chr16	22296938	A	G	EEF2K	UTR3	.	NM_013302:c.*1621A>G	.	rs936125996	A,R,D	ALU	SINE/AluJo
chr16	10623666	T	C	EMP2	UTR3	.	NM_001424:c.*3096A>G	.	-	A,R	ALU	SINE/AluSp
chr14	53109732	T	C	ERO1A	UTR3	.	NM_014584:c.*556A>G	.	-	A,R,D	REP	DNA/MER53
chr9	133579797	A	G	EXOSC2	UTR3	.	NM_001282709:c.*636A>G;NM_014285:c.*636A>G;NM_001282708:c.*636A>G	.	rs1002068791	A,R,D	ALU	SINE/AluSx3
chr1	160967938	T	C	F11R	UTR3	.	NM_016946:c.*723A>G;NM_001348091:c.*723A>G	.	-	A,R,D	ALU	SINE/AluSp
chr2	201842323	T	C	FAM126B	UTR3	.	NM_001321619:c.*3670A>G;NM_173822:c.*3670A>G;NM_001321618:c.*3670A>G;NM_001321629:c.*3670A>G;NM_001321624:c.*3670A>G;NM_001321625:c.*3670A>G;NM_001321622:c.*3670A>G;NM_001321621:c.*3670A>G;NM_001321623:c.*3670A>G;NM_001321628:c.*3670A>G;NM_001321627:c.*3670A>G;NM_001321626:c.*3670A>G	.	-	A,R,D	ALU	SINE/AluJb
chr1	179042512	A	G	FAM20B	UTR3	.	NM_001324310:c.*1233A>G;NM_014864:c.*1233A>G;NM_001324311:c.*1233A>G	.	-	A,R	ALU	SINE/AluSx1
chr1	179042590	A	G	FAM20B	UTR3	.	NM_001324310:c.*1311A>G;NM_014864:c.*1311A>G;NM_001324311:c.*1311A>G	.	-	A,R,D	ALU	SINE/AluSx1
chr10	82192352	A	G	FAM213A	UTR3	.	NM_001243779:c.*497A>G;NM_032333:c.*497A>G;NM_001243781:c.*497A>G;NM_001243780:c.*497A>G;NM_001243778:c.*497A>G;NM_001243782:c.*497A>G	.	-	A,R,D	ALU	SINE/AluSx1
chr14	75202669	A	G	FCF1	UTR3	.	NM_015962:c.*1036A>G;NM_001318508:c.*1036A>G	.	-	A,R	ALU	SINE/AluSx
chr14	75202734	A	G	FCF1	UTR3	.	NM_015962:c.*1101A>G;NM_001318508:c.*1101A>G	.	rs973688358	A,R,D	ALU	SINE/AluSx
chr14	75202857	A	G	FCF1	UTR3	.	NM_015962:c.*1224A>G;NM_001318508:c.*1224A>G	.	-	A,R,D	ALU	SINE/AluSx
chr4	153898353	A	G	FHDC1	UTR3	.	NM_033393:c.*478A>G	.	-	A,R,D	ALU	SINE/AluJo
chr4	153898688	A	G	FHDC1	UTR3	.	NM_033393:c.*813A>G	.	rs562438467	A,R	ALU	SINE/AluJb
chr12	101021276	A	G	GAS2L3	UTR3	.	NM_174942:c.*2608A>G;NM_001303130:c.*2608A>G;NM_001303131:c.*2608A>G	.	-	A,R	ALU	SINE/AluSq
chr12	120898553	A	G	GATC	UTR3	.	NM_176818:c.*791A>G	.	-	A,R,D	ALU	SINE/AluY
chr11	767943	T	C	GATD1	UTR3	.	NM_001318824:c.*2954A>G;NM_182612:c.*2954A>G;NM_001318820:c.*3046A>G;NM_001318822:c.*3046A>G;NM_001318821:c.*3046A>G;NM_001318818:c.*2954A>G;NM_001318823:c.*3046A>G	.	rs961343558	A,R,D	ALU	SINE/AluSx1
chr11	768935	T	C	GATD1	UTR3	.	NM_001318824:c.*1962A>G;NM_182612:c.*1962A>G;NM_001318820:c.*2054A>G;NM_001318822:c.*2054A>G;NM_001318821:c.*2054A>G;NM_001318818:c.*1962A>G;NM_001318823:c.*2054A>G	.	-	A,R,D	ALU	SINE/AluSz
chr11	769459	T	C	GATD1	UTR3	.	NM_001318824:c.*1438A>G;NM_182612:c.*1438A>G;NM_001318820:c.*1530A>G;NM_001318822:c.*1530A>G;NM_001318821:c.*1530A>G;NM_001318818:c.*1438A>G;NM_001318823:c.*1530A>G	.	-	A,R,D	ALU	SINE/AluSq2
chr16	67715585	T	C	GFOD2	UTR3	.	NM_001243650:c.*3695A>G	.	rs893844404	A,R,D	ALU	SINE/AluSz
chr2	69547754	T	C	GFPT1	UTR3	.	NM_001244710:c.*5567A>G;NM_002056:c.*5567A>G	.	-	A,R,D	ALU	SINE/AluSz
chr2	85773321	T	C	GGCX	UTR3	.	NM_001142269:c.*3736A>G;NM_000821:c.*3736A>G	.	-	A,R,D	ALU	SINE/AluY
chr2	85776621	T	C	GGCX	UTR3	.	NM_001142269:c.*436A>G;NM_000821:c.*436A>G	.	-	A,R,D	ALU	SINE/AluSz6
chr6	149912307	A	G	GINM1	UTR3	.	NM_138785:c.*333A>G	.	rs1283319059	A,R,D	ALU	SINE/AluSc
chr20	25428588	A	G	GINS1	UTR3	.	NM_021067:c.*1961A>G	.	-	A,R,D	ALU	SINE/AluJb
chr20	25428646	A	G	GINS1	UTR3	.	NM_021067:c.*2019A>G	.	rs1246123064	A,R,D	ALU	SINE/AluJb
chr20	25428724	A	G	GINS1	UTR3	.	NM_021067:c.*2097A>G	.	-	A,R,D	ALU	SINE/AluJb
chr3	141879040	T	C	GK5	UTR3	.	NM_001039547:c.*5424A>G	.	-	A,R,D	REP	SINE/FLAM_C
chr3	141880675	T	C	GK5	UTR3	.	NM_001039547:c.*3789A>G	.	-	A,R,D	ALU	SINE/AluJb
chr3	141880766	T	C	GK5	UTR3	.	NM_001039547:c.*3698A>G	.	-	A,R,D	ALU	SINE/AluJb
chr2	191799592	A	G	GLS	UTR3	.	NM_001256310:c.*2004A>G	.	-	A,R	NONREP	-/-
chr9	36215077	T	C	GNE	UTR3	.	NM_001190383:c.*2285A>G;NM_001128227:c.*2285A>G;NM_001190388:c.*2285A>G;NM_001190384:c.*2285A>G;NM_005476:c.*2285A>G	.	-	A,R,D	ALU	SINE/AluSx
chr9	36216898	T	C	GNE	UTR3	.	NM_001190383:c.*464A>G;NM_001128227:c.*464A>G;NM_001190388:c.*464A>G;NM_001190384:c.*464A>G;NM_005476:c.*464A>G	.	-	A,R,D	ALU	SINE/AluY
chrX	54590144	A	G	GNL3L	UTR3	.	NM_001184819:c.*3109A>G;NM_019067:c.*3109A>G	.	-	A,R,D	ALU	SINE/AluJb
chr14	53242639	T	C	GNPNAT1	UTR3	.	NM_198066:c.*2390A>G	.	-	A,R,D	ALU	SINE/AluJb
chr14	53242651	T	C	GNPNAT1	UTR3	.	NM_198066:c.*2378A>G	.	-	A,R,D	ALU	SINE/AluJb
chr14	76671412	A	G	GPATCH2L	UTR3	.	NM_017926:c.*3218A>G;NM_017972:c.*3218A>G	.	-	A,R	ALU	SINE/AluJr4
chr14	76673579	A	G	GPATCH2L	UTR3	.	NM_017926:c.*5385A>G;NM_017972:c.*5385A>G	.	-	A,R	ALU	SINE/AluJo
chr8	30536151	T	C	GSR	UTR3	.	NM_000637:c.*886A>G;NM_001195102:c.*886A>G;NM_001195103:c.*886A>G;NM_001195104:c.*886A>G	.	-	A,R,D	ALU	SINE/AluJb
chr8	30536152	T	C	GSR	UTR3	.	NM_000637:c.*885A>G;NM_001195102:c.*885A>G;NM_001195103:c.*885A>G;NM_001195104:c.*885A>G	.	-	A,R,D	ALU	SINE/AluJb
chr12	124146095	A	G	GTF2H3	UTR3	.	NM_001271867:c.*1313A>G;NM_001271868:c.*1313A>G;NM_001271866:c.*1313A>G;NM_001516:c.*1313A>G	.	-	A,R,D	ALU	SINE/AluSg
chr15	42859922	A	G	HAUS2	UTR3	.	NM_001323630:c.*908A>G;NM_018097:c.*908A>G;NM_001323631:c.*908A>G;NM_001323632:c.*908A>G;NM_001130447:c.*908A>G	.	-	A,R,D	ALU	SINE/AluSx1
chr15	42861740	A	G	HAUS2	UTR3	.	NM_001323630:c.*2726A>G;NM_018097:c.*2726A>G;NM_001323631:c.*2726A>G;NM_001323632:c.*2726A>G;NM_001130447:c.*2726A>G	.	-	A,R,D	ALU	SINE/AluJb
chr16	50139328	A	G	HEATR3	UTR3	.	NM_182922:c.*356A>G;NM_001329729:c.*356A>G;NM_001329731:c.*356A>G;NM_001329730:c.*356A>G	.	-	A,R,D	ALU	SINE/AluSz
chr16	50139515	A	G	HEATR3	UTR3	.	NM_182922:c.*543A>G;NM_001329729:c.*543A>G;NM_001329731:c.*543A>G;NM_001329730:c.*543A>G	.	-	A,R,D	ALU	SINE/AluSx1
chr8	42876177	A	G	HOOK3	UTR3	.	NM_032410:c.*2536A>G	.	-	A,R,D	ALU	SINE/AluSq2
chr8	42882066	A	G	HOOK3	UTR3	.	NM_032410:c.*8425A>G	.	-	A,R,D	ALU	SINE/AluSq
chr8	42884354	A	G	HOOK3	UTR3	.	NM_032410:c.*10713A>G	.	-	A,R,D	ALU	SINE/AluSc
chr8	42884423	A	G	HOOK3	UTR3	.	NM_032410:c.*10782A>G	.	-	A,R,D	ALU	SINE/AluSc
chr8	42884565	A	G	HOOK3	UTR3	.	NM_032410:c.*10924A>G	.	rs1378351768	A,R,D	ALU	SINE/AluSc
chr1	6282587	T	C	ICMT	UTR3	.	NM_012405:c.*2553A>G	.	-	A,R,D	NONREP	-/-
chr9	115446633	T	C	INIP	UTR3	.	NM_021218:c.*3185A>G;NM_001329588:c.*3185A>G;NM_001329590:c.*3185A>G;NM_001329589:c.*3185A>G;NM_001329585:c.*3185A>G;NM_001329587:c.*3151A>G;NM_001329586:c.*3151A>G	.	-	A,R,D	ALU	SINE/AluJr
chr9	115446668	T	C	INIP	UTR3	.	NM_021218:c.*3150A>G;NM_001329588:c.*3150A>G;NM_001329590:c.*3150A>G;NM_001329589:c.*3150A>G;NM_001329585:c.*3150A>G;NM_001329587:c.*3116A>G;NM_001329586:c.*3116A>G	.	rs1191677367	A,R	ALU	SINE/AluJr
chr11	74166911	T	C	KCNE3	UTR3	.	NM_005472:c.*1386A>G	.	-	A,R	ALU	SINE/AluSx1
chr22	45589864	T	C	KIAA0930	UTR3	.	NM_001009880:c.*3193A>G;NM_015264:c.*3193A>G	.	-	A,R,D	NONREP	-/-
chr3	44790859	T	C	KIAA1143	UTR3	.	NM_020696:c.*3974A>G;NM_001320334:c.*4182A>G	.	-	A,R,D	ALU	SINE/AluY
chr1	109748911	A	G	KIAA1324	UTR3	.	NM_020775:c.*3277A>G;NM_001284352:c.*3335A>G;NM_001267048:c.*3277A>G;NM_001284353:c.*3277A>G	.	-	A,R,D	ALU	SINE/AluSz
chr17	4928994	A	G	KIF1C	UTR3	.	NM_006612:c.*1548A>G	.	-	A,R,D	ALU	SINE/AluY
chr17	4929861	A	G	KIF1C	UTR3	.	NM_006612:c.*2415A>G	.	-	A,R,D	ALU	SINE/AluJb
chr17	4930504	A	G	KIF1C	UTR3	.	NM_006612:c.*3058A>G	.	rs1391021992	A,R,D	ALU	SINE/AluSx1
chr17	4930524	A	G	KIF1C	UTR3	.	NM_006612:c.*3078A>G	.	-	A,R,D	ALU	SINE/AluSx1
chr17	4930557	A	G	KIF1C	UTR3	.	NM_006612:c.*3111A>G	.	rs917027554	A,R,D	ALU	SINE/AluSx1
chr5	132029860	T	C	KIF3A	UTR3	.	NM_001300792:c.*2466A>G;NM_007054:c.*2466A>G;NM_001300791:c.*2466A>G	.	-	A,R	ALU	SINE/AluSz
chr14	50712719	T	C	L2HGDH	UTR3	.	NM_024884:c.*1057A>G	.	-	A,R,D	ALU	SINE/AluSq2
chr2	176789478	T	C	LNPK	UTR3	.	NM_001305008:c.*5217A>G;NM_001305011:c.*5217A>G;NM_001305009:c.*5217A>G;NM_001305010:c.*5217A>G;NM_030650:c.*5217A>G	.	-	A,R,D	REP	LTR/MSTB1
chr1	9988190	T	C	LZIC	UTR3	.	NM_001316974:c.*2267A>G;NM_001316973:c.*2267A>G;NM_001316976:c.*2224A>G;NM_032368:c.*2267A>G	.	rs1157380589	A,R	ALU	SINE/AluSp
chr1	9988332	T	C	LZIC	UTR3	.	NM_001316974:c.*2125A>G;NM_001316973:c.*2125A>G;NM_001316976:c.*2082A>G;NM_032368:c.*2125A>G	.	rs889161073	A,R,D	ALU	SINE/AluSp
chrX	77083828	T	C	MAGT1	UTR3	.	NM_032121:c.*889A>G	.	-	A,R,D	ALU	SINE/AluSz
chr20	3848225	A	G	MAVS	UTR3	.	NM_001206491:c.*1431A>G;NM_020746:c.*1431A>G	.	-	A,R,D	ALU	SINE/AluJr
chr20	3849777	A	G	MAVS	UTR3	.	NM_001206491:c.*2983A>G;NM_020746:c.*2983A>G	.	-	A,R,D	ALU	SINE/AluJb
chr20	3851551	A	G	MAVS	UTR3	.	NM_001206491:c.*4757A>G;NM_020746:c.*4757A>G	.	-	A,R,D	ALU	SINE/AluSx1
chr1	204524357	A	G	MDM4	UTR3	.	NM_002393:c.*5547A>G;NM_001278516:c.*6529A>G;NM_001278517:c.*5547A>G;NM_001278518:c.*6190A>G;NM_001204172:c.*5547A>G;NM_001204171:c.*5547A>G;NM_001278519:c.*5547A>G	.	rs1214642593	A,R	ALU	SINE/AluY
chr1	204525744	A	G	MDM4	UTR3	.	NM_002393:c.*6934A>G;NM_001278516:c.*7916A>G;NM_001278517:c.*6934A>G;NM_001278518:c.*7577A>G;NM_001204172:c.*6934A>G;NM_001204171:c.*6934A>G;NM_001278519:c.*6934A>G	.	rs924510125	A,R,D	ALU	SINE/AluJb
chr1	204526595	A	G	MDM4	UTR3	.	NM_002393:c.*7785A>G;NM_001278516:c.*8767A>G;NM_001278517:c.*7785A>G;NM_001278518:c.*8428A>G;NM_001204172:c.*7785A>G;NM_001204171:c.*7785A>G;NM_001278519:c.*7785A>G	.	rs972905999	A,R,D	ALU	SINE/AluSx
chr1	28661656	A	G	MED18	UTR3	.	NM_017638:c.*175A>G;NM_001127350:c.*175A>G	.	-	A,R,D	ALU	SINE/AluSg
chr17	2321606	T	C	METTL16	UTR3	.	NM_024086:c.*1658A>G	.	-	A,R,D	ALU	SINE/AluSq
chr17	2321612	T	C	METTL16	UTR3	.	NM_024086:c.*1652A>G	.	rs576940492	A,R,D	ALU	SINE/AluSq
chr12	51324163	A	G	METTL7A	UTR3	.	NM_014033:c.*230A>G	.	-	A,R,D	ALU	SINE/AluSq2
chr12	51324192	A	G	METTL7A	UTR3	.	NM_014033:c.*259A>G	.	rs1176040353	A,R,D	ALU	SINE/AluSq2
chr13	20246402	A	G	MPHOSPH8	UTR3	.	NM_017520:c.*387A>G	.	-	A,R,D	ALU	SINE/AluSq2
chr13	20247075	A	G	MPHOSPH8	UTR3	.	NM_017520:c.*1060A>G	.	-	A,R,D	ALU	SINE/AluJb
chr17	17089912	A	G	MPRIP	UTR3	.	NM_015134:c.*1704A>G;NM_201274:c.*1806A>G	.	-	A,R	ALU	SINE/AluJb
chr17	17089926	A	G	MPRIP	UTR3	.	NM_015134:c.*1718A>G;NM_201274:c.*1820A>G	.	-	A,R	ALU	SINE/AluJb
chr17	17092583	A	G	MPRIP	UTR3	.	NM_015134:c.*4375A>G;NM_201274:c.*4477A>G	.	-	A,R	ALU	SINE/AluY
chr19	13883479	A	G	MRI1	UTR3	.	NM_032285:c.*384A>G;NM_001329572:c.*384A>G;NM_001031727:c.*384A>G	.	-	A,R,D	ALU	SINE/AluY
chr19	13884259	A	G	MRI1	UTR3	.	NM_032285:c.*1164A>G;NM_001329572:c.*1164A>G;NM_001031727:c.*1164A>G	.	-	A,R,D	ALU	SINE/AluJr
chr2	99812857	A	G	MRPL30	UTR3	.	NM_145212:c.*689A>G	.	-	A,R,D	ALU	SINE/AluJb
chr1	150281151	A	G	MRPS21	UTR3	.	NM_018997:c.*489A>G;NM_031901:c.*489A>G	.	-	A,R,D	ALU	SINE/AluSz
chr1	19585493	A	G	MRTO4	UTR3	.	NM_016183:c.*169A>G	.	-	A,R,D	ALU	SINE/AluSc8
chr8	98740900	A	G	MTDH	UTR3	.	NM_178812:c.*4002A>G	.	-	A,R,D	REP	SINE/FLAM_C
chr8	98741163	A	G	MTDH	UTR3	.	NM_178812:c.*4265A>G	.	rs1305723263	A,R,D	ALU	SINE/AluJo
chr1	16889566	T	C	NBPF1	UTR3	.	NM_017940:c.*872A>G	.	-	A,R,D	NONREP	-/-
chr1	16889596	T	C	NBPF1	UTR3	.	NM_017940:c.*842A>G	.	rs1187649295	A,R,D	NONREP	-/-
chr1	21810814	A	G	NBPF3	UTR3	.	NM_001330381:c.*935A>G;NM_032264:c.*935A>G;NM_001256417:c.*935A>G;NM_001256416:c.*935A>G	.	-	A,R	REP	LINE/L1MC4
chr1	21810863	A	G	NBPF3	UTR3	.	NM_001330381:c.*984A>G;NM_032264:c.*984A>G;NM_001256417:c.*984A>G;NM_001256416:c.*984A>G	.	rs1157097809	A,R	REP	LINE/L1MC4
chr1	144829656	A	G	NBPF8;NBPF9	UTR3	.	NM_001037501:c.*872A>G;NM_001037675:c.*872A>G	.	-	A,R	NONREP	-/-
chr17	3712086	T	C	NCBP3	UTR3	.	NM_001114118:c.*4252A>G	.	-	A,R,D	ALU	SINE/AluJo
chr11	77779709	T	C	NDUFC2	UTR3	.	NM_001204055:c.*1324A>G;NM_001204054:c.*1210A>G;NM_004549:c.*1324A>G	.	-	A,R,D	ALU	SINE/AluSc
chr21	44329378	A	G	NDUFV3	UTR3	.	NM_021075:c.*247A>G;NM_001001503:c.*247A>G	.	-	A,R,D	ALU	SINE/AluSx1
chr3	49461379	T	C	NICN1	UTR3	.	NM_032316:c.*887A>G	.	rs1201237019	A,R,D	ALU	SINE/AluSp
chr1	10044367	A	G	NMNAT1	UTR3	.	NM_001297778:c.*1608A>G;NM_022787:c.*1608A>G	.	-	A,R,D	ALU	SINE/AluSx1
chr4	139966801	A	G	NOCT	UTR3	.	NM_012118:c.*173A>G	.	rs1245942238	A,R,D	ALU	SINE/AluY
chr1	6582221	T	C	NOL9	UTR3	.	NM_024654:c.*3693A>G	.	rs1243171033	A,R,D	ALU	SINE/AluSx3
chr7	156764180	A	G	NOM1	UTR3	.	NM_138400:c.*1783A>G	.	-	A,R,D	ALU	SINE/AluJr
chr6	150046349	T	C	NUP43	UTR3	.	NM_198887:c.*1756A>G	.	-	A,R,D	ALU	SINE/AluSx
chr6	150046432	T	C	NUP43	UTR3	.	NM_198887:c.*1673A>G	.	-	A,R,D	ALU	SINE/AluSx
chr6	150046495	T	C	NUP43	UTR3	.	NM_198887:c.*1610A>G	.	-	A,R,D	ALU	SINE/AluSq2
chr6	150046686	T	C	NUP43	UTR3	.	NM_198887:c.*1419A>G	.	-	A,R,D	ALU	SINE/AluSq2
chr17	80347528	T	C	OGFOD3	UTR3	.	NM_024648:c.*2746A>G;NM_175902:c.*2923A>G	.	rs969353912	A,R,D	ALU	SINE/AluJb
chr17	80347653	T	C	OGFOD3	UTR3	.	NM_024648:c.*2621A>G;NM_175902:c.*2798A>G	.	-	A,R	ALU	SINE/AluJb
chr19	46052931	T	C	OPA3	UTR3	.	NM_025136:c.*3841A>G	.	-	A,R,D	ALU	SINE/AluSz6
chr19	46052975	T	C	OPA3	UTR3	.	NM_025136:c.*3797A>G	.	-	A,R,D	ALU	SINE/AluSz6
chr19	46054503	T	C	OPA3	UTR3	.	NM_025136:c.*2269A>G	.	rs1460478301	A,R,D	ALU	SINE/AluJb
chr20	3905950	A	G	PANK2	UTR3	.	NM_024960:c.*2009A>G;NM_001324191:c.*2009A>G;NM_153638:c.*2009A>G;NM_001324193:c.*2009A>G;NM_153640:c.*2009A>G	.	rs557929549	A,R,D	ALU	SINE/AluSx
chr20	3910024	T	C	PANK2;RNF24	UTR3	.	NM_024960:c.*6083T>C;NM_001324191:c.*6083T>C;NM_153638:c.*6083T>C;NM_001324193:c.*6083T>C;NM_153640:c.*6083T>C;NM_001321749:c.*4686A>G;NM_001134337:c.*4686A>G;NM_001134338:c.*4686A>G;NM_007219:c.*4686A>G	.	-	A,R,D	ALU	SINE/AluJo
chr1	62628522	A	G	PATJ	UTR3	.	NM_176877:c.*1915A>G;NM_001350145:c.*1796A>G	.	-	A,R	ALU	SINE/AluSg4
chr16	66924072	A	G	PDP2	UTR3	.	NM_020786:c.*4295A>G;NM_001329934:c.*4295A>G;NM_001329928:c.*4295A>G;NM_001329932:c.*4295A>G;NM_001329929:c.*4295A>G;NM_001329933:c.*4295A>G;NM_001329931:c.*4295A>G;NM_001329930:c.*4295A>G	.	-	A,R,D	ALU	SINE/AluSq2
chr2	61276848	A	G	PEX13	UTR3	.	NM_002618:c.*943A>G	.	-	A,R	ALU	SINE/AluSp
chr22	18572572	A	G	PEX26	UTR3	.	NM_017929:c.*1731A>G;NM_001199319:c.*1731A>G;NM_001127649:c.*1731A>G	.	-	A,R,D	ALU	SINE/AluY
chr22	18572597	A	G	PEX26	UTR3	.	NM_017929:c.*1756A>G;NM_001199319:c.*1756A>G;NM_001127649:c.*1756A>G	.	-	A,R,D	ALU	SINE/AluY
chr12	133297904	A	G	PGAM5	UTR3	.	NM_001170544:c.*490A>G;NM_001170543:c.*490A>G	.	rs1009367502	A,R,D	ALU	SINE/AluJo
chr19	18475345	A	G	PGPEP1	UTR3	.	NM_001308366:c.*1026A>G;NM_001300927:c.*1013A>G;NM_017712:c.*952A>G;NM_001329478:c.*952A>G;NM_001329477:c.*952A>G	.	-	A,R,D	ALU	SINE/AluSx1
chr19	18476416	A	G	PGPEP1	UTR3	.	NM_001308366:c.*2097A>G;NM_001300927:c.*2084A>G;NM_017712:c.*2023A>G;NM_001329478:c.*2023A>G;NM_001329477:c.*2023A>G	.	-	A,R,D	ALU	SINE/AluJb
chr19	18477461	A	G	PGPEP1	UTR3	.	NM_001308366:c.*3142A>G;NM_001300927:c.*3129A>G;NM_017712:c.*3068A>G;NM_001329478:c.*3068A>G;NM_001329477:c.*3068A>G	.	-	A,R,D	ALU	SINE/AluSx1
chr19	18477543	A	G	PGPEP1	UTR3	.	NM_001308366:c.*3224A>G;NM_001300927:c.*3211A>G;NM_017712:c.*3150A>G;NM_001329478:c.*3150A>G;NM_001329477:c.*3150A>G	.	rs1221167240	A,R	ALU	SINE/AluSx1
chr19	18477709	A	G	PGPEP1	UTR3	.	NM_001308366:c.*3390A>G;NM_001300927:c.*3377A>G;NM_017712:c.*3316A>G;NM_001329478:c.*3316A>G;NM_001329477:c.*3316A>G	.	-	A,R,D	ALU	SINE/AluJo
chr1	28825337	A	G	PHACTR4	UTR3	.	NM_001350159:c.*2276A>G;NM_001350158:c.*2276A>G;NM_001350160:c.*2276A>G;NM_001350161:c.*2276A>G;NM_001048183:c.*2276A>G;NM_023923:c.*2276A>G	.	-	A,R,D	ALU	SINE/AluSg
chr1	28825466	A	G	PHACTR4	UTR3	.	NM_001350159:c.*2405A>G;NM_001350158:c.*2405A>G;NM_001350160:c.*2405A>G;NM_001350161:c.*2405A>G;NM_001048183:c.*2405A>G;NM_023923:c.*2405A>G	.	rs979219682	A,R,D	ALU	SINE/AluSg
chr1	28825712	A	G	PHACTR4	UTR3	.	NM_001350159:c.*2651A>G;NM_001350158:c.*2651A>G;NM_001350160:c.*2651A>G;NM_001350161:c.*2651A>G;NM_001048183:c.*2651A>G;NM_023923:c.*2651A>G	.	rs1490400066	A,R	ALU	SINE/AluSp
chr1	28825760	A	G	PHACTR4	UTR3	.	NM_001350159:c.*2699A>G;NM_001350158:c.*2699A>G;NM_001350160:c.*2699A>G;NM_001350161:c.*2699A>G;NM_001048183:c.*2699A>G;NM_023923:c.*2699A>G	.	-	A,R,D	ALU	SINE/AluSp
chr5	125961532	A	G	PHAX	UTR3	.	NM_032177:c.*996A>G	.	-	A,R,D	ALU	SINE/AluSz6
chr8	38829345	A	G	PLEKHA2	UTR3	.	NM_021623:c.*2043A>G	.	-	A,R,D	ALU	SINE/AluYc
chr8	38829839	A	G	PLEKHA2	UTR3	.	NM_021623:c.*2537A>G	.	-	A,R,D	ALU	SINE/AluJr4
chr2	113334241	A	G	POLR1B	UTR3	.	NM_001282774:c.*935A>G;NM_001137604:c.*935A>G;NM_001282776:c.*935A>G;NM_019014:c.*935A>G;NM_001282777:c.*935A>G;NM_001282779:c.*935A>G;NM_001282772:c.*935A>G	.	-	A,R,D	NONREP	-/-
chr9	37503392	A	G	POLR1E	UTR3	.	NM_022490:c.*193A>G;NM_001282766:c.*193A>G	.	-	A,R,D	ALU	SINE/AluJo
chr7	44841489	A	G	PPIA	UTR3	.	NM_021130:c.*468A>G;NM_001300981:c.*468A>G	.	-	A,R,D	ALU	SINE/AluJr
chr7	44841519	A	G	PPIA	UTR3	.	NM_021130:c.*498A>G;NM_001300981:c.*498A>G	.	-	A,R,D	ALU	SINE/AluJr
chr7	44841928	A	G	PPIA	UTR3	.	NM_021130:c.*907A>G;NM_001300981:c.*907A>G	.	-	A,R,D	ALU	SINE/AluSx
chr7	44842099	A	G	PPIA	UTR3	.	NM_021130:c.*1078A>G;NM_001300981:c.*1078A>G	.	-	A,R,D	NONREP	-/-
chr1	202554257	A	G	PPP1R12B	UTR3	.	NM_002481:c.*4569A>G;NM_001331029:c.*4569A>G;NM_032103:c.*4569A>G;NM_032104:c.*4702A>G;NM_001197131:c.*4569A>G	.	-	A,R,D	ALU	SINE/AluJb
chr3	48786991	T	C	PRKAR2A	UTR3	.	NM_001321983:c.*2027A>G;NM_004157:c.*2027A>G	.	-	A,R,D	ALU	SINE/AluSx3
chr3	48787562	T	C	PRKAR2A	UTR3	.	NM_001321983:c.*1456A>G;NM_004157:c.*1456A>G	.	-	A,R,D	ALU	SINE/AluSp
chr3	48787674	T	C	PRKAR2A	UTR3	.	NM_001321983:c.*1344A>G;NM_004157:c.*1344A>G	.	-	A,R,D	ALU	SINE/AluSp
chr3	48787856	T	C	PRKAR2A	UTR3	.	NM_001321983:c.*1162A>G;NM_004157:c.*1162A>G	.	-	A,R,D	ALU	SINE/AluJb
chr17	57281125	A	G	PRR11	UTR3	.	NM_018304:c.*2133A>G	.	-	A,R,D	ALU	SINE/AluSz
chr1	36067925	T	C	PSMB2	UTR3	.	NM_001199779:c.*943A>G;NM_002794:c.*943A>G;NM_001199780:c.*943A>G	.	-	A,R,D	ALU	SINE/AluJb
chr1	36068184	T	C	PSMB2	UTR3	.	NM_001199779:c.*684A>G;NM_002794:c.*684A>G;NM_001199780:c.*684A>G	.	-	A,R,D	ALU	SINE/AluSc
chr1	36068210	T	C	PSMB2	UTR3	.	NM_001199779:c.*658A>G;NM_002794:c.*658A>G;NM_001199780:c.*658A>G	.	-	A,R,D	ALU	SINE/AluSc
chr17	65334828	T	C	PSMD12	UTR3	.	NM_002816:c.*2131A>G;NM_001316341:c.*2131A>G;NM_174871:c.*2131A>G	.	rs1022338314	A,R,D	ALU	SINE/AluSq
chr17	65335352	T	C	PSMD12	UTR3	.	NM_002816:c.*1607A>G;NM_001316341:c.*1607A>G;NM_174871:c.*1607A>G	.	-	A,R,D	ALU	SINE/AluSx
chr19	45167748	A	G	PVR	UTR3	.	NM_001135768:c.*2670A>G;NM_006505:c.*2670A>G;NM_001135769:c.*2670A>G	.	rs953239862	A,R,D	ALU	SINE/AluJo
chr19	45168725	A	G	PVR	UTR3	.	NM_001135768:c.*3647A>G;NM_006505:c.*3647A>G;NM_001135769:c.*3647A>G	.	-	A,R,D	ALU	SINE/AluSz
chr20	32292856	T	C	PXMP4	UTR3	.	NM_183397:c.*2880A>G;NM_007238:c.*2656A>G	.	rs1167467467	A,R,D	ALU	SINE/AluSx1
chr17	29861303	A	G	RAB11FIP4	UTR3	.	NM_032932:c.*2553A>G;NM_001303542:c.*2553A>G;NM_001346749:c.*2553A>G;NM_001346748:c.*2553A>G;NM_001346747:c.*2553A>G	.	-	A,R,D	ALU	SINE/AluJr
chr17	29861470	A	G	RAB11FIP4	UTR3	.	NM_032932:c.*2720A>G;NM_001303542:c.*2720A>G;NM_001346749:c.*2720A>G;NM_001346748:c.*2720A>G;NM_001346747:c.*2720A>G	.	-	A,R,D	ALU	SINE/AluJr
chr17	29862208	A	G	RAB11FIP4	UTR3	.	NM_032932:c.*3458A>G;NM_001303542:c.*3458A>G;NM_001346749:c.*3458A>G;NM_001346748:c.*3458A>G;NM_001346747:c.*3458A>G	.	-	A,R,D	REP	SINE/FLAM_C
chr14	21928501	T	C	RAB2B	UTR3	.	NM_001163380:c.*854A>G;NM_032846:c.*854A>G	.	-	A,R,D	ALU	SINE/AluSc
chr14	21928846	T	C	RAB2B	UTR3	.	NM_001163380:c.*509A>G;NM_032846:c.*509A>G	.	-	A,R,D	ALU	SINE/AluSp
chr14	21928999	T	C	RAB2B	UTR3	.	NM_001163380:c.*356A>G;NM_032846:c.*356A>G	.	-	A,R,D	ALU	SINE/AluSp
chr14	21929044	T	C	RAB2B	UTR3	.	NM_001163380:c.*311A>G;NM_032846:c.*311A>G	.	-	A,R,D	ALU	SINE/AluSp
chr5	34906700	T	C	RAD1	UTR3	.	NM_002853:c.*2170A>G	.	-	A,R,D	ALU	SINE/AluJo
chr6	88223773	T	C	RARS2	UTR3	.	NM_001350508:c.*358A>G;NM_001318785:c.*358A>G;NM_020320:c.*358A>G;NM_001350505:c.*209A>G;NM_001350506:c.*209A>G;NM_001350507:c.*358A>G;NM_001350509:c.*358A>G;NM_001350510:c.*358A>G;NM_001350511:c.*358A>G	.	-	A,R,D	ALU	SINE/AluSp
chr1	33149443	A	G	RBBP4	UTR3	.	NM_005610:c.*4137A>G;NM_001135255:c.*4137A>G;NM_001135256:c.*4137A>G	.	-	A,R,D	ALU	SINE/AluSx1
chrX	48436762	A	G	RBM3	UTR3	.	NM_006743:c.*933A>G	.	-	A,R,D	ALU	SINE/AluSx1
chr3	15114293	T	C	RBSN	UTR3	.	NM_022340:c.*996A>G;NM_001302378:c.*996A>G	.	-	A,R,D	ALU	SINE/AluY
chr3	15114318	T	C	RBSN	UTR3	.	NM_022340:c.*971A>G;NM_001302378:c.*971A>G	.	-	A,R	ALU	SINE/AluY
chr19	39358857	T	C	RINL	UTR3	.	NM_001195833:c.*887A>G;NM_198445:c.*887A>G	.	-	A,R,D	ALU	SINE/AluSp
chr19	39359100	T	C	RINL	UTR3	.	NM_001195833:c.*644A>G;NM_198445:c.*644A>G	.	-	A,R,D	ALU	SINE/AluJr
chr19	39359229	T	C	RINL	UTR3	.	NM_001195833:c.*515A>G;NM_198445:c.*515A>G	.	-	A,R,D	ALU	SINE/AluJr
chr19	39359707	T	C	RINL	UTR3	.	NM_001195833:c.*37A>G;NM_198445:c.*37A>G	.	-	A,R,D	ALU	SINE/AluJo
chr19	55900648	A	G	RPL28	UTR3	.	NM_001136134:c.*1064A>G;NM_000991:c.*948A>G	.	-	A,R,D	ALU	SINE/AluJr
chr19	55900653	A	G	RPL28	UTR3	.	NM_001136134:c.*1069A>G;NM_000991:c.*953A>G	.	-	A,R,D	ALU	SINE/AluJr
chr19	55901673	A	G	RPL28	UTR3	.	NM_001136134:c.*2089A>G;NM_000991:c.*1973A>G	.	-	A,R	ALU	SINE/AluSz
chr6	42856176	A	G	RPL7L1	UTR3	.	NM_198486:c.*1285A>G	.	rs1209792927	A,R,D	ALU	SINE/AluSz
chr6	42856983	A	G	RPL7L1	UTR3	.	NM_198486:c.*2092A>G	.	-	A,R,D	ALU	SINE/AluSp
chr4	152024421	A	G	RPS3A	UTR3	.	NM_001267699:c.*388A>G	.	rs1001359684	A,R,D	ALU	SINE/AluSx1
chr16	11928846	T	C	RSL1D1	UTR3	.	NM_015659:c.*2798A>G	.	-	A,R,D	ALU	SINE/AluJb
chr6	147890138	A	G	SAMD5	UTR3	.	NM_001030060:c.*4546A>G	.	-	A,R	ALU	SINE/AluSz
chr20	35520977	T	C	SAMHD1	UTR3	.	NM_015474:c.*358A>G	.	-	A,R,D	REP	SINE/FLAM_A
chr10	102121601	A	G	SCD	UTR3	.	NM_005063:c.*911A>G	.	-	A,R	REP	LTR/MLT1L
chr2	223424298	A	G	SGPP2	UTR3	.	NM_001320834:c.*681A>G;NM_001320833:c.*681A>G;NM_152386:c.*681A>G	.	-	A,R,D	ALU	SINE/AluJb
chr4	2841320	A	G	SH3BP2	UTR3	.	NM_001122681:c.*5759A>G;NM_001145855:c.*5759A>G;NM_001145856:c.*5759A>G;NM_003023:c.*5759A>G	.	rs1340745797	A,R,D	ALU	SINE/AluJr
chr15	34523851	T	C	SLC12A6	UTR3	.	NM_001042494:c.*2231A>G;NM_133647:c.*2231A>G;NM_005135:c.*2231A>G;NM_001042496:c.*2231A>G;NM_001042495:c.*2231A>G;NM_001042497:c.*2231A>G	.	rs923093610	A,R,D	ALU	SINE/AluY
chr15	34523867	T	C	SLC12A6	UTR3	.	NM_001042494:c.*2215A>G;NM_133647:c.*2215A>G;NM_005135:c.*2215A>G;NM_001042496:c.*2215A>G;NM_001042495:c.*2215A>G;NM_001042497:c.*2215A>G	.	rs1250080683	A,R,D	ALU	SINE/AluY
chr15	34524708	T	C	SLC12A6	UTR3	.	NM_001042494:c.*1374A>G;NM_133647:c.*1374A>G;NM_005135:c.*1374A>G;NM_001042496:c.*1374A>G;NM_001042495:c.*1374A>G;NM_001042497:c.*1374A>G	.	-	A,R,D	ALU	SINE/AluSz
chr6	74304013	T	C	SLC17A5	UTR3	.	NM_012434:c.*787A>G	.	-	A,R,D	ALU	SINE/AluSx3
chr1	100489619	A	G	SLC35A3	UTR3	.	NM_012243:c.*1587A>G;NM_001271684:c.*1649A>G;NM_001271685:c.*1587A>G	.	-	A,R,D	NONREP	-/-
chr1	100489835	A	G	SLC35A3	UTR3	.	NM_012243:c.*1803A>G;NM_001271684:c.*1865A>G;NM_001271685:c.*1803A>G	.	-	A,R,D	ALU	SINE/AluSg
chr1	100489992	A	G	SLC35A3	UTR3	.	NM_012243:c.*1960A>G;NM_001271684:c.*2022A>G;NM_001271685:c.*1960A>G	.	-	A,R,D	ALU	SINE/AluSg
chr1	100490042	A	G	SLC35A3	UTR3	.	NM_012243:c.*2010A>G;NM_001271684:c.*2072A>G;NM_001271685:c.*2010A>G	.	-	A,R,D	ALU	SINE/AluSg
chr1	100490056	A	G	SLC35A3	UTR3	.	NM_012243:c.*2024A>G;NM_001271684:c.*2086A>G;NM_001271685:c.*2024A>G	.	-	A,R,D	ALU	SINE/AluSg
chr1	1662547	T	C	SLC35E2	UTR3	.	NM_182838:c.*1347A>G	.	-	A,R,D	ALU	SINE/AluY
chr1	1595048	T	C	SLC35E2B	UTR3	.	NM_001290264:c.*2173A>G;NM_001110781:c.*2173A>G	.	-	A,R	ALU	SINE/AluSg
chr2	114466064	T	C	SLC35F5	UTR3	.	NM_001330314:c.*6731A>G;NM_001330315:c.*6731A>G;NM_001330316:c.*6657A>G;NM_025181:c.*6731A>G	.	-	A,R,D	ALU	SINE/AluSz
chr2	114467630	T	C	SLC35F5	UTR3	.	NM_001330314:c.*5165A>G;NM_001330315:c.*5165A>G;NM_001330316:c.*5091A>G;NM_025181:c.*5165A>G	.	-	A,R,D	ALU	SINE/AluJo
chr2	114467639	T	C	SLC35F5	UTR3	.	NM_001330314:c.*5156A>G;NM_001330315:c.*5156A>G;NM_001330316:c.*5082A>G;NM_025181:c.*5156A>G	.	-	A,R,D	ALU	SINE/AluJo
chr2	114468124	T	C	SLC35F5	UTR3	.	NM_001330314:c.*4671A>G;NM_001330315:c.*4671A>G;NM_001330316:c.*4597A>G;NM_025181:c.*4671A>G	.	-	A,R,D	ALU	SINE/AluSz
chr2	114468231	T	C	SLC35F5	UTR3	.	NM_001330314:c.*4564A>G;NM_001330315:c.*4564A>G;NM_001330316:c.*4490A>G;NM_025181:c.*4564A>G	.	-	A,R,D	ALU	SINE/AluSz
chr17	1684054	T	C	SMYD4	UTR3	.	NM_052928:c.*526A>G	.	rs1037871986	A,R,D	ALU	SINE/AluY
chr17	1684306	T	C	SMYD4	UTR3	.	NM_052928:c.*274A>G	.	-	A,R,D	ALU	SINE/AluSx1
chr17	1684496	T	C	SMYD4	UTR3	.	NM_052928:c.*84A>G	.	-	A,R,D	ALU	SINE/AluSx1
chr22	24969159	A	G	SNRPD3	UTR3	.	NM_001278656:c.*1214A>G;NM_004175:c.*1214A>G	.	-	A,R,D	ALU	SINE/AluJr
chr22	24970710	A	G	SNRPD3	UTR3	.	NM_001278656:c.*2765A>G;NM_004175:c.*2765A>G	.	-	A,R,D	ALU	SINE/AluJb
chr1	179326922	A	G	SOAT1	UTR3	.	NM_001252511:c.*4146A>G;NM_001252512:c.*4146A>G;NM_003101:c.*4146A>G	.	-	A,R,D	ALU	SINE/AluJo
chr6	160101723	T	C	SOD2	UTR3	.	NM_001322819:c.*1802A>G;NM_001322814:c.*1802A>G;NM_001322820:c.*1802A>G;NM_000636:c.*1802A>G;NM_001322815:c.*1802A>G	.	-	A,R	ALU	SINE/AluSz
chr19	11257704	T	C	SPC24	UTR3	.	NM_001317033:c.*155A>G;NM_182513:c.*155A>G	.	-	A,R,D	ALU	SINE/AluSp
chr13	50487393	T	C	SPRYD7	UTR3	.	NM_020456:c.*1806A>G;NM_001127482:c.*1806A>G	.	-	A,R	ALU	SINE/AluSx1
chr13	50487787	T	C	SPRYD7	UTR3	.	NM_020456:c.*1412A>G;NM_001127482:c.*1412A>G	.	-	A,R,D	ALU	SINE/AluY
chr12	109180424	T	C	SSH1	UTR3	.	NM_018984:c.*1340A>G	.	-	A,R,D	ALU	SINE/AluJb
chr3	156258205	T	C	SSR3	UTR3	.	NM_001308204:c.*2787A>G;NM_001308197:c.*2787A>G;NM_001308205:c.*2787A>G;NM_007107:c.*2787A>G	.	-	A,R,D	ALU	SINE/AluY
chr14	70838198	T	C	SYNJ2BP	UTR3	.	NM_018373:c.*1510A>G	.	rs916006538	A,R	ALU	SINE/AluSg
chr1	155853219	A	G	SYT11	UTR3	.	NM_152280:c.*1920A>G	.	-	A,R,D	ALU	SINE/AluJb
chr6	42047375	A	G	TAF8	UTR3	.	NM_138572:c.*2092A>G	.	rs1314704346	A,R,D	ALU	SINE/AluSz6
chr14	20835092	T	C	TEP1	UTR3	.	NM_007110:c.*1504A>G;NM_001319035:c.*1504A>G	.	-	A,R,D	NONREP	-/-
chr14	20835357	T	C	TEP1	UTR3	.	NM_007110:c.*1239A>G;NM_001319035:c.*1239A>G	.	-	A,R,D	ALU	SINE/AluSx1
chr14	20836040	T	C	TEP1	UTR3	.	NM_007110:c.*556A>G;NM_001319035:c.*556A>G	.	-	A,R,D	ALU	SINE/AluY
chr14	20836041	T	C	TEP1	UTR3	.	NM_007110:c.*555A>G;NM_001319035:c.*555A>G	.	-	A,R,D	ALU	SINE/AluY
chr3	141667690	T	C	TFDP2	UTR3	.	NM_001178139:c.*3665A>G;NM_001178140:c.*3665A>G;NM_001178141:c.*3665A>G;NM_001178142:c.*3665A>G;NM_006286:c.*3665A>G;NM_001178138:c.*3665A>G	.	-	A,R,D	ALU	SINE/AluY
chr3	141668922	T	C	TFDP2	UTR3	.	NM_001178139:c.*2433A>G;NM_001178140:c.*2433A>G;NM_001178141:c.*2433A>G;NM_001178142:c.*2433A>G;NM_006286:c.*2433A>G;NM_001178138:c.*2433A>G	.	-	A,R,D	ALU	SINE/AluJb
chr3	141668938	T	C	TFDP2	UTR3	.	NM_001178139:c.*2417A>G;NM_001178140:c.*2417A>G;NM_001178141:c.*2417A>G;NM_001178142:c.*2417A>G;NM_006286:c.*2417A>G;NM_001178138:c.*2417A>G	.	-	A,R,D	ALU	SINE/AluJb
chr10	51733181	A	G	TIMM23B	UTR3	.	NM_001290117:c.*357A>G;NM_001290118:c.*357A>G	.	-	A,R,D	ALU	SINE/AluJr
chr19	39981168	A	G	TIMM50	UTR3	.	NM_001329559:c.*708A>G;NM_001001563:c.*708A>G	.	-	A,R,D	ALU	SINE/AluJr
chr12	122214992	A	G	TMEM120B	UTR3	.	NM_001080825:c.*1364A>G	.	rs905119704	A,R,D	ALU	SINE/AluSx
chr12	122218064	A	G	TMEM120B	UTR3	.	NM_001080825:c.*4436A>G	.	-	A,R,D	ALU	SINE/AluSp
chr12	122218093	A	G	TMEM120B	UTR3	.	NM_001080825:c.*4465A>G	.	-	A,R,D	ALU	SINE/AluSp
chr12	122218103	A	G	TMEM120B	UTR3	.	NM_001080825:c.*4475A>G	.	-	A,R,D	ALU	SINE/AluSp
chr16	75479421	T	C	TMEM170A	UTR3	.	NM_001304998:c.*2035A>G;NM_001304997:c.*2035A>G;NM_001304996:c.*2035A>G;NM_145254:c.*2035A>G	.	-	A,R,D	ALU	SINE/AluJb
chr4	165998642	T	C	TMEM192	UTR3	.	NM_001100389:c.*2168A>G	.	-	A,R,D	ALU	SINE/AluSg
chr4	166000080	T	C	TMEM192	UTR3	.	NM_001100389:c.*730A>G	.	-	A,R,D	ALU	SINE/AluY
chr12	98942621	A	G	TMPO	UTR3	.	NM_001307975:c.*985A>G;NM_001032284:c.*985A>G;NM_001032283:c.*985A>G	.	-	A,R,D	ALU	SINE/AluSc
chr12	98942824	A	G	TMPO	UTR3	.	NM_001307975:c.*1188A>G;NM_001032284:c.*1188A>G;NM_001032283:c.*1188A>G	.	-	A,R,D	ALU	SINE/AluSc
chr12	98942885	A	G	TMPO	UTR3	.	NM_001307975:c.*1249A>G;NM_001032284:c.*1249A>G;NM_001032283:c.*1249A>G	.	rs968204668	A,R,D	ALU	SINE/AluSc
chr12	98942886	A	G	TMPO	UTR3	.	NM_001307975:c.*1250A>G;NM_001032284:c.*1250A>G;NM_001032283:c.*1250A>G	.	-	A,R,D	ALU	SINE/AluSc
chr19	4653426	A	G	TNFAIP8L1	UTR3	.	NM_152362:c.*984A>G;NM_001167942:c.*984A>G	.	rs1466858607	A,R,D	ALU	SINE/AluJb
chr19	4654601	A	G	TNFAIP8L1	UTR3	.	NM_152362:c.*2159A>G;NM_001167942:c.*2159A>G	.	-	A,R,D	ALU	SINE/AluJb
chr17	18175396	T	C	TOP3A	UTR3	.	NM_001320759:c.*2720A>G;NM_004618:c.*2720A>G	.	rs1057082658	A,R,D	ALU	SINE/AluSq
chr17	18175562	T	C	TOP3A	UTR3	.	NM_001320759:c.*2554A>G;NM_004618:c.*2554A>G	.	rs1048711418	A,R	REP	LINE/L1MB5
chr17	18176187	T	C	TOP3A	UTR3	.	NM_001320759:c.*1929A>G;NM_004618:c.*1929A>G	.	-	A,R	ALU	SINE/AluSq2
chr6	25986623	A	G	TRIM38	UTR3	.	NM_006355:c.*2708A>G	.	-	A,R	ALU	SINE/AluJb
chr7	100734798	A	G	TRIM56	UTR3	.	NM_030961:c.*1937A>G	.	rs1446810197	A,R,D	ALU	SINE/AluSq2
chr9	131071533	T	C	TRUB2	UTR3	.	NM_001329863:c.*296A>G;NM_001329862:c.*296A>G;NM_001329861:c.*296A>G;NM_015679:c.*296A>G	.	-	A,R,D	REP	SINE/FAM
chr5	134236245	A	G	TXNDC15	UTR3	.	NM_024715:c.*870A>G;NM_001350735:c.*870A>G	.	-	A,R,D	ALU	SINE/AluSq
chr5	134236281	A	G	TXNDC15	UTR3	.	NM_024715:c.*906A>G;NM_001350735:c.*906A>G	.	rs909640297	A,R,D	ALU	SINE/AluSq
chr5	134236286	A	G	TXNDC15	UTR3	.	NM_024715:c.*911A>G;NM_001350735:c.*911A>G	.	-	A,R,D	ALU	SINE/AluSq
chr5	134236509	A	G	TXNDC15	UTR3	.	NM_024715:c.*1134A>G;NM_001350735:c.*1134A>G	.	-	A,R,D	ALU	SINE/AluSx
chr2	128951796	A	G	UGGT1	UTR3	.	NM_020120:c.*4480A>G	.	-	A,R	ALU	SINE/AluSx
chr2	128951806	A	G	UGGT1	UTR3	.	NM_020120:c.*4490A>G	.	-	A,R,D	ALU	SINE/AluSx
chr3	10192816	A	G	VHL	UTR3	.	NM_000551:c.*1167A>G;NM_198156:c.*1167A>G	.	-	A,R,D	ALU	SINE/AluSx
chr3	10193732	A	G	VHL	UTR3	.	NM_000551:c.*2083A>G;NM_198156:c.*2083A>G	.	-	A,R,D	ALU	SINE/AluJr
chr3	10193906	A	G	VHL	UTR3	.	NM_000551:c.*2257A>G;NM_198156:c.*2257A>G	.	-	A,R	ALU	SINE/AluSx
chr3	10194254	A	G	VHL	UTR3	.	NM_000551:c.*2605A>G;NM_198156:c.*2605A>G	.	rs1325969275	A,R,D	ALU	SINE/AluSc8
chr3	10194277	A	G	VHL	UTR3	.	NM_000551:c.*2628A>G;NM_198156:c.*2628A>G	.	rs1479429984	A,R	ALU	SINE/AluSc8
chr3	10194373	A	G	VHL	UTR3	.	NM_000551:c.*2724A>G;NM_198156:c.*2724A>G	.	-	A,R	ALU	SINE/AluSc8
chr19	5909661	A	G	VMAC	UTR3	.	NM_001017921:c.*508A>G	.	-	A,R,D	ALU	SINE/AluSx1
chr7	38764286	T	C	VPS41	UTR3	.	NM_080631:c.*1560A>G;NM_014396:c.*1560A>G	.	rs1405625194	A,R,D	ALU	SINE/AluSp
chr17	419173	T	C	VPS53	UTR3	.	NM_001128159:c.*3195A>G	.	-	A,R,D	ALU	SINE/AluSx1
chr17	419692	T	C	VPS53	UTR3	.	NM_001128159:c.*2676A>G	.	-	A,R,D	ALU	SINE/AluSc
chr19	19793875	A	G	ZNF101	UTR3	.	NM_001300949:c.*2766A>G;NM_033204:c.*2766A>G	.	rs943027615	A,R,D	ALU	SINE/AluSc8
chr19	53383345	T	C	ZNF320	UTR3	.	NM_207333:c.*504A>G	.	-	A,R,D	ALU	SINE/AluSc8
chr19	21366944	A	G	ZNF431	UTR3	.	NM_001319127:c.*107A>G;NM_001319126:c.*107A>G;NM_001319124:c.*107A>G;NM_133473:c.*107A>G	.	-	A,R,D	ALU	SINE/AluSc
chr19	52535016	T	C	ZNF432	UTR3	.	NM_001322285:c.*1957A>G;NM_001322284:c.*1957A>G;NM_014650:c.*1957A>G	.	-	A,R	ALU	SINE/AluSq2
chr19	52535088	T	C	ZNF432	UTR3	.	NM_001322285:c.*1885A>G;NM_001322284:c.*1885A>G;NM_014650:c.*1885A>G	.	-	A,R,D	ALU	SINE/AluSq2
chr19	52535151	T	C	ZNF432	UTR3	.	NM_001322285:c.*1822A>G;NM_001322284:c.*1822A>G;NM_014650:c.*1822A>G	.	-	A,R,D	ALU	SINE/AluSq2
chr19	11945011	A	G	ZNF440	UTR3	.	NM_152357:c.*1232A>G	.	-	A,R,D	ALU	SINE/AluSx3
chr19	11945923	A	G	ZNF440	UTR3	.	NM_152357:c.*2144A>G	.	rs938129640	A,R,D	ALU	SINE/AluY
chr16	4800610	T	C	ZNF500	UTR3	.	NM_021646:c.*1767A>G	.	-	A,R,D	ALU	SINE/AluSc5
chr19	58371837	A	G	ZNF587	UTR3	.	NM_032828:c.*329A>G;NM_001204817:c.*329A>G	.	rs563531374	A,R,D	ALU	SINE/AluSz
chr19	58372249	A	G	ZNF587	UTR3	.	NM_032828:c.*741A>G;NM_001204817:c.*741A>G	.	-	A,R,D	ALU	SINE/AluSz
chr19	58372365	A	G	ZNF587	UTR3	.	NM_032828:c.*857A>G;NM_001204817:c.*857A>G	.	-	A,R,D	ALU	SINE/AluSz
chr19	58373255	A	G	ZNF587	UTR3	.	NM_032828:c.*1747A>G;NM_001204817:c.*1747A>G	.	-	A,R,D	ALU	SINE/AluSz
chr19	58373277	A	G	ZNF587	UTR3	.	NM_032828:c.*1769A>G;NM_001204817:c.*1769A>G	.	-	A,R,D	ALU	SINE/AluSz
chr19	58375663	A	G	ZNF587	UTR3	.	NM_032828:c.*4155A>G;NM_001204817:c.*4155A>G	.	-	A,R	ALU	SINE/AluSx1
chr19	58375774	A	G	ZNF587	UTR3	.	NM_032828:c.*4266A>G;NM_001204817:c.*4266A>G	.	-	A,R,D	ALU	SINE/AluSx1
chr19	58356393	A	G	ZNF587B	UTR3	.	NM_001204818:c.*683A>G	.	rs1337489133	A,R,D	ALU	SINE/AluSx
chr19	58357158	A	G	ZNF587B	UTR3	.	NM_001204818:c.*1448A>G	.	-	A,R,D	ALU	SINE/AluJb
chr3	40577810	A	G	ZNF621	UTR3	.	NM_001098414:c.*3229A>G;NM_198484:c.*3229A>G	.	rs1288397329	A,R,D	ALU	SINE/AluSz
chr19	12024273	A	G	ZNF69	UTR3	.	NM_001321163:c.*48A>G;NM_021915:c.*48A>G	.	rs755037957	A,R,D	ALU	SINE/AluSx3
chr19	12024343	A	G	ZNF69	UTR3	.	NM_001321163:c.*118A>G;NM_021915:c.*118A>G	.	-	A,R,D	ALU	SINE/AluSx3
chr1	53289547	A	G	ZYG11B	UTR3	.	NM_024646:c.*2246A>G	.	-	A,R,D	ALU	SINE/AluSz
chr1	53289686	A	G	ZYG11B	UTR3	.	NM_024646:c.*2385A>G	.	-	A,R,D	ALU	SINE/AluSz
chr1	53289688	A	G	ZYG11B	UTR3	.	NM_024646:c.*2387A>G	.	-	A,R,D	ALU	SINE/AluSz
chr1	53289759	A	G	ZYG11B	UTR3	.	NM_024646:c.*2458A>G	.	-	A,R,D	ALU	SINE/AluSz
chr1	53289852	A	G	ZYG11B	UTR3	.	NM_024646:c.*2551A>G	.	-	A,R,D	ALU	SINE/AluJr
chr1	53289892	A	G	ZYG11B	UTR3	.	NM_024646:c.*2591A>G	.	-	A,R,D	ALU	SINE/AluJr
chr3	179043023	A	G	ZNF639	UTR5	.	NM_016331:c.-3059A>G	.	-	A,R,D	ALU	SINE/AluSp
								.
