# Supplementary material for: ADAR1-mediated RNA editing of SCD1 drives drug resistance and self-renewal in gastric cancer
Source: Nat Commun. 2023 May 19;14:2861. doi: 10.1038/s41467-023-38581-8 (PMC10199093; doi:10.1038/s41467-023-38581-8)
Supplement: Supplementary file 5 — Source Data [file 41467_2023_38581_MOESM5_ESM.xlsx]

## Sheet: Fig.1
Figure 1A
GX006	Parental						Resistant
DMSO	102.85	104.78	92.37	102.692	100.124	97.1843	100.67	95.46	103.88	107.087	97.5479	95.3654
0.078125µM 5FU + 0.3125µM CDDP	68.14	59.92	64.54	72.3366	62.7463	69.5608	96.79	80.08	79.79	75.5239	74.11	83.0235
0.3125µM 5FU + 1.25µM CDDP	49.5	47.61	41.56	58.0232	57.7474	75.9743	71.34	67.61	67.94	83.8032	81.8538	80.0585
1.25µM 5FU + 5µM CDDP	35.01	32.68	33.82	29.7968	40.6694	17.3406	61.78	53.86	56.65	49.9724	64.9708	56.1907
5µM 5FU + 20µM CDDP	6.74	6.39	7.35	20.9572	5.979	11.0548	19.7	21.2	20.71	31.6364	33.5371	22.366
GX055	Parental						Resistant
DMSO	99.7336	96.7944	103.472	104.829	97.3996	97.7718	93.6002	95.8865	110.513	108.844	103.267	87.8882
0.625µM 5FU + 2.5 µM CDDP	75.5918	78.9208	72.5994	85.1167	77.7633	80.0489	70.2484	73.0107	83.2015	92.2765	91.058	81.3737
1.25µM 5FU + 5 µM CDDP	25.7387	26.8342	29.4834	50.8455	48.7652	50.5688	56.0091	64.6017	66.0771	81.3647	79.3817	81.5575
2.5µM 5FU + 10 µM CDDP	13.6461	16.0142	18.0209	21.1577	23.0535	20.5157	28.0756	31.1661	28.4659	57.7109	58.2376	54.7483
5µM 5FU + 20 µM CDDP	17.0847	17.1725	15.3736	17.5956	17.9955	21.4099	12.6313	10.7429	13.0635	24.1026	26.3204	27.0748
GX060	Parental						Resistant
DMSO	101.662	96.9599	101.378	102.52	95.757	101.723	99.0862	100.914	105.971	98.0375	88.4701	113.492
0.7813µM 5FU + 3.125µM CDDP	84.091	83.2541	83.1548	86.9627	85.8809	78.5183	89.0065	90.6853	103.465	98.859	97.6087	106.538
3.125µM 5FU + 12.5µM CDDP	61.2757	53.8607	52.3391	72.775	61.5564	67.1125	81.5357	81.7368	82.9492	82.8247	89.8903	88.801
12.5µM 5FU + 50µM CDDP	59.6159	54.9729	56.6586	56.2685	61.1218	61.7345	68.7697	67.8336	66.1631	73.126	63.8404	65.8521
50µM 5FU + 200µM CDDP	33.7531	34.6058	32.9115	11.6168	10.2739	12.9118	46.172	34.9796	53.3226	30.9303	24.2806	27.4063
Figure 1B
GX006		GX055		GX060
Parental	Resistant	Parental	Resistant	Parental	Resistant
20.02	4.33	43.83	20.52	12.59	4.6
28.74	6.17	26	4.32	21.61	3.05
15.62	2.5	47.4	18.3	25.14	10
				17.8	9.61
				16.03	8.6
Figure 1D
Gene Ontology term name	Number of genes	-log10(FDR)	Fold enrichment
Type I interferon signaling pathway	6	3.41832	18.3629
Cellular response to type I interferon	6	3.41832	18.1676
Response to type I interferon	6	3.41832	17.426
Response to virus	9	3.15902	7.5121
Innate immune response	13	2.75575	4.17151
Response to lipid	12	2.10158	3.74507
Defense response to symbiont	6	1.71531	6.77679
Defense response to virus	6	1.71531	6.77679
Cytokine-mediated signaling pathway	10	1.64462	3.68208
Positive regulation of apoptotic process	8	1.40827	4.125
Positive regulation of programmed cell death	8	1.34871	4.02297
Response to lipopolysaccharide	6	1.32459	5.27083
Figure 1F
Figure 1G
Figure 1H

## Sheet: Fig.2
Figure 2A
Figure 2B
Treatment	EV									ADAR1 WT									ADAR1 MUT
DMSO	110.5	100.66	88.84	106.46	95.66	97.88	99.78	99.8	100.42	93.81	96.75	109.44	90.58	104.03	105.39	95.66	107.42	96.92	101.63	104.73	93.64	111.33	100.56	88.11	98.66	98.43	102.92
5FU+CDDP	59.75	62.98	57.57	65.98	65.46	64.38	66.34	61.53	71.52	68.91	67.91	71.41	71.13	74.36	71.19	77.4	77.75	76.61	77.13	76.58	50.16	68.18	63.8	63.84	52.18	50.53	52.76
Figure 2C
EV	ADAR1 WT	ADAR1 MUT
22.35	15.46	22.24
25.58	11.56	21.07
32.84	21.8	33.72
24.5	14.13	24.8
Figure 2E
Figure 2F
Treatment	Parental NTC									Resistant NTC									Resistant ADAR1 KD1									Resistant ADAR1 KD2
DMSO	102.809	94.599	102.592	116.83	91.89	91.28	102.146	107.186	90.6688	99.915	99.452	100.633	104.83	97.95	97.22	92.7843	105.591	101.625	86.936	110.418	102.646	98.1	95.64	106.26	96.8856	96.7635	106.351	99.984	103.047	96.968	100.6	110.22	89.18	95.5927	105.357	99.0499
5FU+CDDP	41.669	67.785	51.631	64.47	67.49	70.25	51.798	46.9049	42.5553	78.35	76.579	66.674	81.37	83.44	75.23	61.4437	79.7078	90.492	60.398	28.536	71.328	53.96	45.43	52.68	48.589	46.4271	32.1306	12.426	27.62	44.037	44.42	45.67	47.92	44.9838	23.2909	32.3591
Figure 2G
Parental NTC	Resistant NTC	Resistant ADAR1 KD1	Resistant ADAR1 KD2
28.14	4.95	28.42	33.19
42.84	16.45	34.61	36.05
26.84	6.2	24.16	28.4
Figure 2J
Day	Parental NTC - DMSO							Parental NTC - 5FU+CDDP							Resistant NTC - DMSO							Resistant NTC - 5FU+CDDP						Resistant KD - DMSO						Resistant KD - 5FU+CDDP
Day 12	72.2675	87.3177	92.1403	84.597	117.655	84.5221	93.3886	83.5897	76.4106	74.6492	72.4748	70.4099	83.7208	72.5548	81.7419	87.3988	65.2864	70.1667	66.0931	73.1179	73.7596	90.75	77.4635	87.1949	70.98	63.75	76.2528	75.8297	108.46	93.4092	96.4483	73.0012	71.4432	86.833	79.125	73.6372	78.4909	112.32	75.0263	78.4202
Day 15	62.208	103.723	105.007	59.094	128.737	78.9909	118.931	72.3287	55.5811	74.4385	66.2794	81.5741	76.2048	49.284	85.858	85.6146	82.1017	44.6991	73.9794	103.858	82.0224	61.203	125.448	82.9632	108.271	69.7642	72.2033	74.3735	77.249	81.0726	90.2275	64.386	105.285	50.3885	54.6881	51.772	113.239	71.152	56.7249	51.8224
Day 17	63.5604	103.359	98.399	86.2984	147.114	101.636	106.778	0	54.0004	0	64.2223	55.016	55.1354	50.5655	61.6639	82.8776	106.816	52.65	86.3928	76.6383	109.082	131.901	84.8257	111.901	91.458	27.7094	41.2327	74.5747	97.2153	95.4967	93.9597	87.2594	103.141	0	41.6607	0	72.5737	64.7164	0	62.2725
Day 19	64.3558	118.359	61.4716	85.0654	148.32	86.8614	77.7243	0	59.2923	0	51.3746	83.521	60.8418	0	83.0053	80.631	74.6734	67.626	63.5729	78.5	109.028	73.1845	80.5392	67.2768	96.7872	69.1297	62.9292	70.2683	109.224	99.6616	108.083	91.035	107.947	0	64.9379	0	96.7127	74.8016	0	58.971
Day 21	71.041	131.81	65.7964	82.87	163.204	86.0958	93.9597	0	58.9774	0	45.8411	57.7668	60.8418	0	72.4748	78.1099	73.8048	69.9035	87.7709	85.3165	102.861	72.0407	81.1611	66.816	90.75	44.5057	62.9292	58.2474	95.092	102.906	74.4711	87.9138	91.0219	0	77.3968	0	81.8824	74.8016	0	58.971
Day 23	88.0443	122.649	43.218	84.774	145.464	108.132	90.1277	0	36.0144	0	23.8136	0	63.9389	0	97.1283	111.446	103.888	78.27	61.1712	86.2007	88.0933	98.3321	69.6496	93.2836	81.8015	77.175	59.0976	75.8699	104.438	101.92	122.003	101.181	138.244	0	79.1251	0	92.0795	70.8773	0	40.1445
Day 27	88.9048	126	101.386	86.7821	153.622	115.875	99.9236	0	36.2328	0	23.6485	0	59.168	0	102.043	113.013	109.99	100.437	68.6999	92.4317	101.052	102.245	71.6297	96.9899	85.2528	81.8398	61.3699	98.7696	120.67	103.422	125.42	105.895	88.7112	0	78.6116	0	69.6335	67.5	0	41.1894
Figure 2K
Parental NTC - DMSO	Parental NTC - 5FU+CDDP	Resistant NTC - DMSO	Resistant NTC - 5FU+CDDP	Resistant KD - DMSO	Resistant KD - 5FU+CDDP
29	17	22	21	29	23
24	7	24	24	24	13
35	6	29	30	31	6
13	0	36	26	27	4
19	0	36	27	32	0
24	0	21	19	12	0
9	0	11			0
Figure 2L
Parental NTC - DMSO	Parental NTC - 5FU+CDDP	Resistant NTC - DMSO	Resistant NTC - 5FU+CDDP	Resistant KD - DMSO	Resistant KD - 5FU+CDDP
0.443007	-0.29327	0.684734	0.283761	0.45059	-0.00649
0.370946	-0.525815	0.431408	0.201081	0.302519	-0.11285
0.3057	-0.6737	0.370023	0.126667	0.30039	-0.39904
0.230218	-1	0.293074	0.112335	0.241702	-0.47476
0.100343	-1	0.264145	-0.07531	0.11257	-1
0.069976	-1	0.248352	-0.19518	0.107191	-1
0.02583	-1	0.039442			-1

## Sheet: Fig.3
Figure 3A
Editing frequency (Resistant) - Editing frequency (Parental)	Number of edited sites
-1.0 to -0.9	0
-0.9 to -0.8	0
-0.8 to -0.7	3
-0.7 to -0.6	9
-0.6 to -0.5	13
-0.5 to -0.4	21
-0.4 to -0.3	53
-0.3 to -0.2	165
-0.2 to -0.1	645
-0.1 to 0.0	1161
0.0 to 0.1	2353
0.1 to 0.2	1145
0.2 to 0.3	314
0.3 to 0.4	106
0.4 to 0.5	27
0.5 to 0.6	8
0.6 to 0.7	1
0.7 to 0.8	1
0.8 to 0.9	0
0.9 to 1.0	0
Figure 3B
Location	Number of genes
Exonic	7
3'UTR	383
5'UTR	1
Intronic	320
Figure 3D
Gene Ontology term name	Number of genes	-log10(FDR)	Fold enrichment
Regulation of immune response	168	25.0274	2.44523
Cytokine production	134	14.9544	2.16261
Response to cytokine	156	14.3863	1.99071
Response to virus	69	8.50101	2.30864
Response to type I interferon	20	4.82581	3.54014
Positive regulation of cellular component organization	132	4.22092	1.49189
Response to lipopolysaccharide	53	4.13456	1.9453
Positive regulation of intracellular signal transduction	125	3.9251	1.48786
Type I interferon production	23	3.64052	2.71411
Response to lipid	107	3.02346	1.46053
DNA repair	67	2.08392	1.50059
Posttranscriptional gene silencing	17	1.53546	2.12006
Regulation of cellular component movement	115	1.4875	1.28782
Figure 3F
GX006		GX055		GX060
Parental	Resistant	Parental	Resistant	Parental	Resistant
0.342195	0.468178	0.142708	0.228682	0.287953	0.411775
0.32139	0.487032	0.121115	0.20825	0.260603	0.45472
0.437	0.555	0.125	0.179	0.395	0.455
Figure 3G
EV	ADAR1 WT	ADAR1 MUT
0.345	0.414	0.376
0.36	0.535	0.38
0.381	0.512	0.356
0.401	0.493	0.361
Figure 3H
Parental NTC	Resistant NTC	Resistant ADAR1 KD1	Resistant ADAR1 KD2
0.402	0.53	0.01	0.01
0.365	0.556	0.101	0.059
0.3895	0.5123	0.0909	0.0235
Figure 3I
Figure 3L
	Parental		Resistant
IgG	1	1	1	1
KHDRBS1	2.21914	3.10588	9.84915	8.45614
Figure 3M
Parental	Resistant
3.78245	9.69006
4.74011	10.4441
5.69159	7.14783
4.05941	5.79747
Figure 3M
Time (h)	Parental				Resistant
0	100	100	100	100	100	100	100	100
3	84.0896	93.6272	92.3382	69.4959	98.2821	102.811	95.9264	76.5779
6	59.6668	65.7471	58.4389	50.874	75.2623	69.7372	90.4379	53.2185
24	7.35567	10.083	21.9151	15.932	49.4828	49.7479	51.0506	38.6891
Figure 3O

## Sheet: Fig.4
Figure 4A
Figure 4B
Treatment	EV + NTC									ADAR1 OE + NTC									ADAR1 OE + SCD1 KD1									ADAR1 OE + SCD1 KD2
DMSO control	100.689	102.747	96.564	103.254	103.783	92.9634	100.082	101.599	98.3187	99.9448	98.086	101.969	108.366	93.3	98.3337	118.792	92.9548	88.2533	94.9896	106.176	98.8347	106.848	97.9635	95.1888	100.462	101.919	97.6188	96.0161	100.92	103.063	98.5864	105.32	96.0939	103.714	101.81	94.4762
5FU+CDPP	45.4374	53.0414	53.5401	43.5382	53.5816	52.0809	56.2094	57.3337	59.8779	72.1135	73.9196	71.6933	69.4359	63.6589	67.0697	70.274	75.3558	80.4625	50.8892	55.1618	46.8077	49.7667	43.0642	57.8887	31.8042	46.3719	39.2644	54.9189	48.6385	57.008	47.1332	34.671	52.1661	33.8049	31.6888	34.6765
Figure 4C
EV + NTC	ADAR1 OE + NTC	ADAR1 OE + SCD1 KD1	ADAR1 OE + SCD1 KD2
31.81	14.07	47.02	42.79
45.01	18.84	49.66	49.13
39.91	13.72	30.65	29.68
33.7	15.37	32.23	32.92
Figure 4E
Figure 4F
Treatment	Parental NTC + EV									Resistant NTC + EV									Resistant ADAR1 KD + EV									Resistant ADAR1 KD + SCD1 OE
DMSO control	102.671	104.065	93.2638	114.819	82.5641	102.617	98.9662	84.9641	116.07	87.574	115.072	97.3542	98.5831	97.9225	103.494	107.386	101.318	91.2952	97.3104	98.5494	104.14	96.9344	97.0132	106.052	104.38	103.129	92.4911	105.842	108.335	85.8227	105.18	102.489	92.3312	91.5161	106.37	102.113
5FU+CDPP	56.7388	49.7926	54.6146	44.8036	42.5962	23.5877	46.7878	47.1867	47.6723	66.0708	77.3925	76.0236	78.0557	68.0557	78.9466	80.5482	81.0691	70.4194	52.2012	40.9905	56.582	52.5309	69.2823	53.9485	46.2192	45.4158	48.1037	58.8873	79.8298	79.6277	75.7344	70.7391	84.3174	74.4526	76.3727	73.9796
Figure 4G
Parental NTC + EV	Resistant NTC + EV	Resistant ADAR1 KD + EV	Resistant ADAR1 KD + SCD1 OE
35.04	8.43	23.12	14.64
22.6	6.31	14.21	8.83
31.24	4.66	31.4	13.42
40.52	9.41	26.98	11.44
Figure 4J
Day	Parental NTC + EV - DMSO										Parental NTC + EV - 5FU+CDDP											Resistant NTC + EV - DMSO												Resistant NTC + EV - 5FU+CDDP										Resistant ADAR1 KD + EV - DMSO
12	94.4036	76.4114	87.48	97.1816	80.0691	66.8664	72.03	89.7627	59.6752	75.5238	108.354	78.4719	86.221	67.875	98.0387	92.697	107.329	81.0354	87.8643	68.5681	88.4274	76.1289	76	71.1828	62.337	79.3305	72.9931	69.629	77.5593	90.5107	83.9265	112.049	83.4677	106.08	87.2594	84.5065	92.7349	91.7766	81.2213	71.7466	86.6471	64.6311	80.4043	76.7637	83.8706	77.7924	84.9949	88.8863	60.6133
15	87.3016	77.2475	98.9408	96.1931	84.5177	112.124	78.75	99.9762	71.6359	94.9414	66.0931	110.547	94.8037	67.4269	89.5328	66.0275	90.1093	87.4739	89.1526	67.0263	75.7969	80.631	78.9507	96.5331	90.75	90.2646	77.4322	76.2206	83.7395	99.0945	86.8572	112.992	86.5719	113.182	87.88	57.3603	75.5698	96.5331	77.4239	74.2872	85.9554	97.5988	80.1867	88.5699	91.3258	92.4655	80.6203	86.0594	72.8021
17	90.2605	77.9622	102.312	99.0637	74.0179	115.027	81.608	102.51	82.3897	98.1994	55.103	104.813	102.177	62.9684	79.7011	64.0512	75.3003	82.5759	92.0748	59.7996	71.0556	83.7951	84.9072	99.825	92.6886	93.8206	81.25	79.7337	88.8177	103.982	90.5987	122.101	88.1499	102.876	90.9562	68.4753	82.6474	99.3713	80.6336	78.9946	89.6828	102.015	82.5394	91.8197	95.3119	96.8032	85.5468	88.4249	76.4478
19	92.3422	79.9016	106.252	101.23	77.2475	120.146	88.2183	98.315	94.5956	107.176	63.7056	68.875	81.9008	46.225	70.2846	65.664	55.9353	81.1611	76.4694	60.6393	73.008	87.5003	93.2055	102.671	93.0499	93.3979	85.8572	83.1785	90.3945	112.239	89.8877	124.38	81.5268	101.802	85.0527	71.7876	84.27	97.3041	91.2576	87.404	68.0411	91.0505	87.5489	97.5402	93.1723	97.6589	101.373	95.992	67.8528
21	88.6063	84.2296	114.376	105.295	83.3158	117.74	89.2538	100.183	112.694	129.6	49.0196	57.624	71.9744	0	62.6661	67.1187	42.7475	79.8865	64.5888	77.5	76.9945	91.3606	94.8492	107.721	98.1617	90.8084	82.3728	83.2832	95.1434	115.418	89.9078	127.056	101.531	112.945	81.625	70.922	88.2538	93.5629	99.4425	93.288	48.0211	106.471	96.2959	104.878	95.4733	108.9	83.2256	101.89	67.6805
24	96.1413	91.4032	111.18	122.786	88.6846	107.388	91.4112	106.659	155.257	124.892	45.2996	62.3232	73.5297	0	41.6025	58.5385	0	81.7938	84.47	52.4766	66.9676	95.8259	94.7502	110.675	95.3344	97.1819	87.865	83.0059	110.339	117.701	99.9762	142.267	100.677	109.867	92.3289	83.167	101.073	106.359	111.669	83.2657	68.1574	109.651	108.218	110.363	100.947	114.621	98.8221	99.6384	76.7249
27	99.0768	98.6697	111.502	159.627	101.618	106.588	94.221	112.36	111.709	131.963	42.336	66.7478	73.875	0	0	40.572	0	83.106	98.1507	32.9492	57.8402	98.4109	94.6502	126.846	89.2857	103.819	94.1564	82.6686	114.286	117.891	109.28	159.564	100.259	126.252	80.1867	109.98	109.306	121.373	131.927	119.556	30.5762	127.008	123.828	115.341	106.243	117.336	109.826	107.471	79.2677
Figure 4K
Parental NTC + EV - DMSO	Parental NTC + EV - 5FU+CDDP	Resistant NTC + EV - DMSO	Resistant NTC + EV - 5FU+CDDP	Resistant ADAR1 KD + EV - DMSO	Resistant ADAR1 KD + EV - 5FU+CDDP	Resistant ADAR1 KD + SCD1 OE - DMSO	Resistant ADAR1 KD + SCD1 OE - 5FU+CDDP
46	15	44	38	25	20	49	32
30	13	20	16	25	16	34	33
41	12	33	24	23	12	29	33
28	10	22	29	26	13	19	30
23	5	24	20	27	10	20	23
17	4	23	21	23	8	32	23
16	5	32	18	24	4	16	19
24	5	20	27	12	0	27	16
11	0	23	17	17	0	15	13
12	0	15	8	11	0	25	13
	0	9		12			10
		13
Figure 4L
Parental NTC + EV - DMSO	Parental NTC + EV - 5FU+CDDP	Resistant NTC + EV - DMSO	Resistant NTC + EV - 5FU+CDDP	Resistant ADAR1 KD + EV - DMSO	Resistant ADAR1 KD + EV - 5FU+CDDP	Resistant ADAR1 KD + SCD1 OE - DMSO	Resistant ADAR1 KD + SCD1 OE - 5FU+CDDP
0.871942	0.117071	0.781975	0.965122	0.749159	0.274036	0.743015	0.628909
0.747301	0.025552	0.473529	0.666365	0.508323	-0.13706	0.411544	0.401087
0.64256	-0.14319	0.432307	0.624295	0.502544	-0.22319	0.385154	0.345346
0.594043	-0.1494	0.424053	0.540069	0.307759	-0.25923	0.354079	0.139116
0.30808	-0.3459	0.308688	0.322487	0.301183	-0.27837	0.217693	0.110369
0.291294	-0.51947	0.302509	0.301438	0.292149	-0.48152	0.179501	0.05292
0.274605	-0.56232	0.302093	0.19016	0.266755	-0.52851	0.140672	-0.03174
0.269127	-0.60928	0.292689	0.178697	0.209081	-1	0.135362	-0.24608
0.251745	-1	0.289936	-0.0810536	0.178967	-1	0.105426	-0.26545
0.049502	-1	0.245398	-0.647118	0.098567	-1	0.092989	-0.28689
	-1	0.201173		0.091601			-0.39512
		0.187273
[truncated: 36 more columns]

## Sheet: Fig.5
Figure 5A
	5FU+CDDP				SSI4				COMBO
Parental	24.13	24.55	18.92	34.03	2.41	3.68	2.13	6.27	25.13	31.95	44.12	35.53
Resistant	8.01	1.59	2.12	5.51	16.66	11.98	6.78	22.45	20.06	36.18	30.08	41.65
Figure 5D
	Parental - DMSO								Parental - 5FU+CDDP								Resistant - DMSO								Resistant - 5FU+CDDP								Resistant - SSI4								Resistant - COMBO
Day 12	77.8559	72.0731	80.0389	77.8103	78.6787	74.9732	72.6652	88.9904	78.7362	88.2171	85.2558	82.6725	75	82.3755	79.8037	78.1212	76.516	75.5558	81.1526	73.1105	77.2773	85.2528	91.4032	88.097	78.9891	71.8546	71.5332	81.12	83.2217	89.5161	76.1196	69.0535	76.1176	76.2955	71.7135	82.8793	75.125	81.8395	83.4178	82.2312	75.5571	76.4289	77.814	76.4514	84.9754	85.2355	75.2746	75.1868
Day 15	82.2028	74.0391	82.2582	106.742	82.7989	89.7815	89.9645	81.7687	75.6143	53.9685	77.249	83.8822	30.7904	88.6762	76.5858	79.0653	79.2608	83.9509	83.7315	79.0098	77.3798	85.0112	93.1149	88.897	89.888	86.2125	84.4025	94.2681	95.8568	77.8078	79.0032	88.2894	66.9209	65.1766	50.742	47.9263	70.5726	74.36	78.3661	58.4966	51.375	67.4594	59.573	82.0982	72.095	65.1232	69.9891	54.5737
Day 17	83.4153	77.4115	84.6913	108.9	81.347	99.4194	73.4783	102.767	62.7509	54.7762	57.7889	85.8637	39.8792	75	90.8334	81.648	84.9336	87.068	97.2956	84.2901	81.9752	85.9369	85.8637	88.7922	88.5866	93.7125	81.8606	99.0869	106.967	84.4726	78.625	90.4475	60.1539	42.527	47.1981	41.6025	60.7475	70.3196	74.431	41.2807	32.4818	65.6271	51.8504	68.467	60.4118	72.1579	40.6208	38.5922
Day 19	87.983	76.2522	88.8105	114.568	80.3869	113.57	83.6888	104.26	36.7327	39.1945	39.647	76.4442	21.4629	95.716	72.8677	72.9437	81.461	87.7286	74.4862	66.564	94.041	94.2741	94.499	104.822	78.0019	88.0279	85.995	95.2779	118.364	65.9486	76.625	77.388	31.8977	47.8404	0	48.3181	54.8319	27.7475	52.111	63.5927	25.6328	66.6803	45.1019	59.7179	0	71.5275	0	38.5984
Day 21	95.2961	77.3131	90.75	115.509	80.7134	127.727	75.7217	108.533	32.5776	40.1801	39.2046	69.3534	21.1234	83.1609	64.061	64.0356	70.6206	95.4937	80.3533	62.5177	107.277	109.2	102.71	106.302	83.4141	91.9273	88.3984	95.0033	124.389	67.3081	81.5567	78.8456	31.3152	45.2495	0	45.012	54.6641	34.2282	54.8753	69.2728	30.3022	44.8056	46.9689	55.0931	0	74.7282	0	34.0094
Day 23	95.7619	83.0028	88.0632	107.954	82.485	139.147	106.782	120.898	31.2626	28.1745	49.9658	78.7413	0	81.2544	0	100.41	78.7095	83.5885	89.4173	75.1168	97.1028	89.6828	137.485	103.427	90.8624	116.129	83.7785	92.1945	104.351	61.2579	71.7899	93.7357	42.6975	57.984	0	53.3405	58.081	44.0725	51.3999	73.5728	50.8475	42.725	0	57.434	0	26.3375	0	40.6306
Day 27	98.1877	82.8253	91.5062	112.752	85.176	142.64	107.388	120.125	34.8	29.1354	47.3703	79.625	0	66.1576	0	85.995	81.1589	82.772	90.7214	76.192	101.181	91.0668	135.362	104.082	94.2862	121.098	80.5865	83.7457	89.7113	57.7936	68.5452	84.6063	41.4384	56.7342	0	46.2388	61.4757	44.6431	53.215	68.426	39.0369	38.8518	0	48.5765	0	26.6543	0	41.92
Figure 5E
Parental - DMSO	Parental - 5FU+CDDP	Resistant - DMSO	Resistant - 5FU+CDDP	Resistant - SSI4	Resistant - COMBO
38	16	35	34	26	11
30	10	34	33	17	7
27	14	29	27	15	5
26	10	27	25	10	4
21	4	22	22	12	2
18	3	19	19	9	0
20	0	18	16	10	0
14	0	17	13	0	0
Figure 5F
Parental - DMSO	Parental - 5FU+CDDP	Resistant - DMSO	Resistant - 5FU+CDDP	Resistant - SSI4	Resistant - COMBO
0.902546	0.100789	0.480933	0.685324	-0.167883	-0.364609
0.47784	-0.0368622	0.309324	0.225227	-0.181688	-0.442456
0.449057	-0.196878	0.181447	0.193662	-0.256389	-0.483345
0.349864	-0.444374	0.117911	0.126561	-0.362067	-0.49166
0.261147	-0.558018	0.0955085	0.0779785	-0.442094	-0.687287
0.149184	-0.66973	0.0681981	0.0323679	-0.454504	-1
0.143272	-1	0.0606784	-0.0995063	-0.455601	-1
0.0825809	-1	0.0421487	-0.354378	-1	-1

## Sheet: Fig.6
Figure 6A
	DMSO												DRUG												SSI4												COMBO
Parental	1.55556	1.86956	1.23529	1.54054	0.571429	1.31035	1.04167	0.354839	0.583333	1.82353	1.90909	2	2.88462	2.06349	1.8	1.80952	1.83333	1.94118	2.11236	0.875	1.73494	2	2.30769	1.77778	0.818182	0.5	0.125	0.130435	0.375	0.555556	1.52174	0.705882	0.416667	1.28571	1.35714	1.06667	1.51515	2.25	0.4	0.733333	0.727273	0.913043	0.490909	1.04167	0.866667	1.5	1.47059	1.92308
Resistant	2	3.44828	3.85185	4.10526	2.4	3.57143	3.36842	2.86207	3.23913	2.23529	2.04444	1.72727	1.21429	4.19355	3.61538	2.82828	2.91071	4.06383	3.62921	2	3.94118	3.61905	2.42308	3.11765	1.27778	0.933333	0.136364	0.444444	0.416667	1.83721	0.928571	1	0.632653	1	1.14286	0.625	0.333333	1.5	1.39474	1.08	1.73611	2.13333	1.75	0.833333	1.63218	1.5625	0.769231	1.78571
Figure 6B
	DMSO															5FU+CDDP																		SSI4															COMBO
Parental	23.315	11.736	17.897	14.493	12.903	15.601	8.145	12.275	11.665	10.173	18.245	19.982	7.678	11.303	13.016	14.45	18.17	29.435	23.566	21.374	22.524	47.242	34.98	63.165	16.466	38.853	27.637	30.164	37.304	29.023	35.583	39.515	40.623	14.805	23.044	19.178	37.845	26.366	40.694	22.419	19.067	20.098	17.392	19.023	9.606	14.42	9.211		29.076
Resistant	15.98	28.368	19.581	10.707	16.398	13.687	27.17	5.499	20.279	12.395	22.09	13.202	7.417	11.186	7.251	30.039	14.45	20.959	20.916	18.646	28.57	15.196	11.752	16.742	30.914	27.336	8.379	11.283	17.653					19.367	23.394	13.923	25.059	27.518	39.999	42.362	26.931	42.121	32.866	25.946	34.059	24.581	32.339	17.975	18.228
Figure 6C
Figure 6D
Parental - DMSO	Parental - 5FU+CDDP	Resistant - DMSO	Resistant - 5FU+CDDP	Resistant - SSI4	Resistant - COMBO
2.59459	2.08696	1.95833	1.76744	0.6	3.10714
1.22222	3.42857	1.52381	2.97059	1.82353	1.87879
2.47368	1.125	3	3.5	2.35714	2.625
2.46341	2.48485	1.91489	2.34146	1.46667	3.81481
1.3	1.67857	2.5641	2.69697	0.909091	1.17857
1.05556	1.42188	2.94737	2.54546	1.8	1.2
1.14286	3.11538	2.73333	2.03448	0.826087	1.75
1.38889	2.40541	2.32353	4.75862	2.63636	2.09091
2.29412	1.51429	4.09302	2.55556	2.17857	1.91892
1.44444	2.42857	3.32143	3.14286	1.94737	1.8
2.04546	1.82353	2.67442	3.55172
1.52381		2.34783	4.12903
Figure 6E
p-eif2α
Parental - DMSO	Parental - 5FU+CDDP	Resistant - DMSO	Resistant - 5FU+CDDP	Resistant - SSI4	Resistant - COMBO
1	3	4	6	4	6
3	6	8	3	6	6
3	8	3	4	8	12
3	6	6	4	4	9
6	8	4	3	4	4
3	9	3	4	9	6
3	8	2	6	4	8
6	6	4	8	8	8
6	12	3	4	8
ATF4
Parental - DMSO	Parental - 5FU+CDDP	Resistant - DMSO	Resistant - 5FU+CDDP	Resistant - SSI4	Resistant - COMBO
1	4	2	4	12	4
2	8	6	2	9	6
3	8	6	3	9	9
4	8	3	6	6	8
9	8	2	4	8	6
6	6	0	4	9	12
0	9	2	6	8	3
6	8	3	6	4	8
3	12	3	8	8
6			6
[truncated: 17 more columns]

## Sheet: Fig.7
Figure 7A
		DMSO			5FU+CDDP			SSI4			COMBO
LRP5	Parental	1.37554	0.843816	0.861546	0.779165	0.864537	0.790041	0.784584	0.51943	0.372419	0.426317	0.550953	0.543367
	Resistant	2.44528	1.90528	2.15099	1.78386	1.61328	2.09217	0.861546	0.303549	0.32197	0.423373	0.441351	0.510506
LRP6	Parental	0.953739	1.09177	0.960373	0.712848	0.813191	0.695762	0.536506	0.338368	0.451146	0.777366	0.655954	0.88987
	Resistant	1.8943	1.64338	2.54324	2.56982	1.92741	1.83613	0.97716	1.08048	1.30285	1.56013	1.21139	0.983957
AXIN2	Parental	1.26283	1.0693	0.740549	0.627056	0.478525	0.542113	0.597358	0.63361	0.573024	0.483526	0.622725	0.428292
	Resistant	2.24492	2.66968	2.58769	2.62382	2.47369	2.49955	0.902292	0.859558	1.10318	0.960373	0.52003	0.769326
CCDN1	Parental	1.28788	0.888843	0.873573	0.580352	0.646176	0.576343	0.624165	0.523042	0.554785	0.535887	0.464902	0.401925
	Resistant	2.2974	1.91189	1.7411	1.82134	1.65864	1.59107	0.809442	0.439825	0.534033	0.416099	0.430773	0.399149
CTGF	Parental	0.764012	0.95705	1.36762	1.20303	0.629233	1.19886	0.471937	0.722799	0.769326	1.4406	0.720298	0.865537
	Resistant	2.23716	1.67211	3.64689	2.36472	1.67791	2.26839	0.880666	0.911722	0.478525	0.63581	0.871557	0.715323
CYR61	Parental	1.31951	0.870551	0.870551	1.08674	0.917004	0.80107	0.690159	0.331022	0.456916	0.501736	0.600818	0.680657
	Resistant	2.54912	2.05623	2.23457	2.06337	1.6358	1.77154	0.68302	0.325335	0.386891	0.521233	0.517632	0.687771
ALDH1A1	Parental	1.19748	0.972655	0.858565	0.895025	0.784584	0.812252	0.418994	0.832199	0.690159	1.32869	0.244008	0.229251
	Resistant	2.32141	2.20381	1.83401	2.07772	2.0209	2.05623	0.82932	0.784584	0.473029	0.476319	0.607097	0.655197
NANOG	Parental	1.28639	0.958157	0.811315	0.878633	0.842842	0.278999	0.405657	0.783678	0.322715	0.293887	0.480742	0.267634
	Resistant	2.54618	2.51112	1.83189	2.44246	2.39219	1.40282	0.442372	0.99539	0.489145	0.848704	0.305307	0.360566
Figure 7B
	DMSO									5FU+CDDP									SSI4									COMBO
Parental	22.212	29.966	28.795	27.62	22.847	20.179	17.736	30.58	32.709	12.864	33.874	24.39	12.471	15.709	15.298	27.073	22.194	23.752	23.595	27.708	14.405	20.998	26.309	26.632	23.312	22.314	23.121	25.881	37.248	17.509	18.287	20.166	14.79	18.968	19.828	7.035
Resistant	43.063	40.863	40.681	20.024	36.522	47.203	28.871	47.243	48.298	44.573	48.182	49.735	33.73	43.326	21.65	36.599	23.149	33.113	27.188	21.424	24.552	23.997	9.12	18.318	25.08	24.192	28.944	27.88	21.744	15.088	14.641	25.196	15.199	31.476	12.362	19.337
Figure 7C
Figure 7D
Parental - DMSO	Parental - 5FU+CDDP	Resistant - DMSO	Resistant - 5FU+CDDP	Resistant - SSI4	Resistant - COMBO
18.397	11.885	18.048	13.287	13.376	11.0766
19.189	18.267	18.629	15.687	9.643	17.776
11.134	14.152	16.7784	9.9343	16.567	11.2883
10.692	11.277	20.172	18.427	8.696	11.9268
6.259	8.973	20.4936	11.423	17.765	12.498
12.972	7.369	18.02	21.618	12.187	16.895
11.893	15.0951	12.53	15.305	10.025	9.426
14.731	23.798	16.416	15.405	14.638	12.513
17.12	12.332	14.956	15.169	9.974	10.21
12.061	7.809	14.9	20.389	10.082	12.355
6.973	11.451	8.221	17.685	16.647	14.735
16.475	8.485	18.321	17.198	20.857	9.001
24.213	7.922	27.2722	7.877	17.657	7.834
14.401	12.3097	16.4183	16.509	13.562	10.9823
19.552	9.56608	25.904	15.378	16.621	11.99
	9.60913	22.234	12.802	20.584
	10.778		12.081	11.958
				12.1995
				12.293
Figure 7E
						Parental			Resistant			Resistant + SSI4
					0h	1	1	1	1	1	1	1	1	1
					2h	0.433185	0.521619	0.759507	1.09762	0.878003	0.881178	0.431901	0.544077	0.683658
					4h	0.470476	0.439378	0.655687	0.944859	0.737474	0.717664	0.260673	0.450493	0.277047
					8h	0.29874	0.374717	0.345664	0.502904	0.44445	0.449799	0.051788	0.220434	0.158514

## Sheet: Fig.8
Figure 8A
Days	ADAR1low; SCD1low(n = 23)	ADAR1high; SCD1high(n = 19)
341	0
316	0
297	0
278	0
235	0
130	0
206	0
206	0
89	1
101	0
23	1
178	0
209	0
172	0
182	0
101	0
118	1
289	0
61	1
317	0
311	0
299	0
236	0
70		1
417		0
36		1
271		0
54		1
55		1
206		1
87		1
82		1
115		1
245		0
199		1
232		0
121		0
261		0
199		0
126		0
195		0
142		1
Note: 0 = censored; 1 = dead
Figure 8B
ADAR1			SCD1
<10% tumor remaining	>10% tumor remaining		<10% tumor remaining	>10% tumor remaining
0	120		80	25
50	10		60	30
0	5		25	40
12.5	0		60	30
30	5		40	30
0	2.5		10	100
30	22.5		30	40
50	60		20	140
0	17.5		0	150
	115			100
	80			80
	5			120
	0			50
	85			140
	110			80
	105			60
	30			80
	0			80
Figure 8C
ADAR1 RNA	SCD1 A-to-I editing (%)
13.4343	32.2
13.0877	9.8
12.7698	7.2
12.8194	11.1
12.4902	16.9
12.1997	10.7
12.7974	27.9
12.4321	16.7
13.1863	8.3
12.4938	7.2
12.0263	33.9
12.5346	16.7
12.5271	17.9
13.4785	41
13.3407	53
13.4459	38.5
12.4483	12.3
12.8477	35
12.3619	5.7
12.0193	20.6
14.0819	53.4
13.7751	40.4
12.5328	9.5
13.2851	12.9
13.3731	38
13.0021	29.6
13.8018	48.9
13.0397	12.2
13.0689	30.8
13.0578	25.6
13.4948	48.7
12.9442	21.5
13.0629	14.1
12.6174	13.6
13.1951	16
12.3408	16.7
13.4593	20
13.2642	10.7
13.2027	14.7
13.2155	37
13.1951	10.1
13.2211	22.5
12.3428	13.4
12.5889	12.6
12.1807	16
13.5491	40.9
12.6125	11.6
13.467	27.3
13.2184	13.4
12.8484	26.8
13.3718	13.1
12.7512	39
13.0708	6
13.1085	15.7
12.2528	19.8
12.105	41
13.3045	32.8
13.1738	13.4
13.3089	18.8
12.5512	1.3
12.9192	8.1
13.1537	11.5
12.8286	30
12.6202	19.8
13.1615	16
13.1373	52.3
12.2321	17.8
13.5004	23.6
12.6423	26.5
13.1898	22.7
13.0193	15.2
12.7305	15.7
12.0361	15
12.9001	29.7
12.2611	13.9
13.2765	12.3
12.9753	12.7
13.1162	27.5
12.4477	14.8
13.0611	6.4
13.8248	13.7
12.9041	18.5
12.6872	10
13.1849	17.1
13.801	53.7
14.3729	37.2
12.8449	6.7
13.5938	13
12.9747	24.6
13.3035	45.3
12.3504	18.5
12.4386	22.2
12.9383	23.2
12.9901	26.8
12.3029	9.2
13.0075	47.4
12.4985	19.1
12.6618	9.5
13.0131	36.6
12.8984	26.3
12.9984	12.5
13.7032	31.5
12.5301	13.2
12.9386	15
12.2309	19.6
12.1679	11.4
12.2112	12.2
13.2238	19.1
13.3408	1.3
12.4081	12
12.9379	22.4
12.1607	16.9
12.8122	51.9
12.9546	5.2
13.4028	14.3
12.761	22.2
12.4584	10.8
12.3929	13.4
12.9148	23.7
13.0211	41
13.5628	28.6
12.5914	11.4
12.9441	18.2
13.1506	13.4
13.1372	16.7
13.9171	24.6
13.5813	26.5
13.2041	23.3
12.4254	11.5
12.769	12.1
13.0634	14.4
12.5915	16.4
12.6741	9.6
13.32	20.3
12.4427	32.2
12.6243	8.5
12.8548	34.4
12.682	34.9
12.4618	16.2
12.8836	12.8
13.1719	16.8
13.8068	27.8
11.9688	5.3
12.6328	8.4
13.0122	23.5
12.4226	16.9
13.5908	32.2
13.2503	13.9
12.7283	30.3
13.4186	16
12.7466	39
12.743	11.2
13.0667	27.3
13.0412	24
12.9141	33.5
12.6229	7
12.3567	18.7
12.9374	19.1
Figure 8D
Responder (n=18)	Non-responder (n=12)
12.4902	13.5491
12.7974	13.2155
12.8477	13.0689
13.2642	13.0578
12.3428	13.4593
12.8194	12.6174
12.1997	12.5889
12.4321	13.0397
12.4483	13.1951
13.2211	12.9374
12.9442	13.8018
12.3408	13.0629
13.1951
12.1807
13.2027
12.3567
12.9141
12.6229
Figure 8E
Responder (n=18)	Non-responder (n=12)
-0.85847	1.49431
-0.93536	0.00286
-1.1162	-0.62199
-0.73519	-0.55315
-0.64196	-0.14849
-0.63618	0.380381
-0.78584	0.589947
-0.5656	-0.05974
-0.79789	0.984487
0.18544	0.602814
-0.42908	2.07233
0.509747	-0.05114
0.524753
0.101344
0.164459
0.123197
0.439621
0.037917
Figure 8F
Time (Months)	Signature > 0 (n=29)	Signature < 0 (n=27)
24	0
16.4384	0
18.411	1
12.2959	0
24	0
24	0
12.526	0
18.8384	0
12.8877	0
12.789	0
9.73151	1
6.31233	1
17.1945	0
18.7397	1
7.72603	1
21.4356	1
13.5781	0
21.1726	0
24	0
21.0411	1
19.3315	1
10.2575	1
11.3753	0
24	0
24	0
24	0
7.98904	1
20.811	1
16.1425	1
24		0
9.0411		1
24		0
18.4767		1
7.06849		1
24		0
12.1973		0
20.9096		0
12.7562		0
5.39178		0
24		0
24		0
5.72055		1
24		0
24		0
12.4274		0
24		0
24		0
22.8164		0
16.2411		0
24		0
24		0
12.8219		0
24		0
22.7507		0
19.5288		0
5.58904		0
Note: 0 = censored; 1 = dead

## Sheet: Sup Fig.S1
Supplementary Figure S1A
Intestinal				Others(Diffuse, Mixed, EBV)
Days	NA (n=77)	CTX (n=59)		Days	NA (n=45)	CTX (n=34)
201	1			812	0
212	1			124	1
201	1			485	0
1055	0			794	1
0	0			779	1
526	1			949	0
279	1			466	1
997	0			276	1
1223	0			1133	0
280	0			292	1
1023	0			245	1
1210	0			675	0
552	1			533	1
574	1			29	0
105	1			113	0
439	1			280	0
21	0			389	0
900	0			813	0
981	0			635	1
895	0			422	1
81	1			185	1
67	1			273	1
188	0			16	0
427	0			14	0
762	1			408	0
766	1			396	0
34	0			341	1
856	0			377	1
300	1			367	0
250	1			344	1
229	1			0	1
1064	0			0	0
0	0			30	0
45	1			3196	0
22	1			582	0
862	0			543	0
20	0			523	0
989	0			554	1
628	0			446	1
35	0			180	1
400	0			519	0
354	1			168	1
353	1			8	0
200	1			64	0
358	1			103	1
609	1			291		1
92	0			416		0
31	1			1190		0
245	0			549		1
1645	0			666		0
426	1			607		1
580	0			225		0
366	0			801		1
699	0			101		0
0	0			359		1
1095	1			21		1
31	0			284		1
183	0			191		1
2405	0			1038		0
122	0			838		0
641	1			869		1
243	1			431		0
385	0			411		0
406	1			156		0
486	0			388		0
344	0			375		0
511	0			377		0
434	0			383		0
19	1			378		0
17	0			374		0
552	0			274		1
99	0			212		1
785	0			366		1
3	1			636		0
200	0			449		0
394	0			428		1
1016	0			153		1
588		1		882		0
940		0		572		0
874		1
1010		0
474		1
398		1
951		0
450		0
164		0
972		0
991		0
325		0
392		0
652		1
491		1
406		0
383		0
381		0
218		1
374		0
390		0
192		1
378		0
371		0
485		0
1431		0
215		1
365		0
2100		1
573		0
523		0
312		1
389		0
376		1
636		0
500		0
419		0
243		1
494		0
647		0
594		0
413		0
337		0
2351		0
1918		0
180		1
881		0
679		0
694		0
170		0
690		0
692		0
912		0
273		0
198		0
616		0
725		0
644		0
1106		0
Note: 0 = censored; 1 = dead
Supplementary Figure S1B
Intestinal				Others(Diffuse, Mixed, EBV)
Days	Responder (n=31)	Non-responder (n=6)		Days	Responder (n=14)	Non-responder (n=7)
940	0			416	0
1010	0			1190	0
951	0			607	1
450	0			101	0
972	0			191	1
991	0			838	0
325	0			431	0
392	0			411	0
491	1			375	0
406	0			377	0
383	0			383	0
381	0			378	0
374	0			374	0
390	0			449	0
378	0			549		1
371	0			666		0
1431	0			21		1
365	0			284		1
636	0			156		0
494	0			388		0
647	0			636		0
594	0
413	0
337	0
2351	0
1918	0
881	0
679	0
694	0
690	0
1106	0
588		1
874		1
398		1
652		1
218		1
523		0
Note: 0 = censored; 1 = dead

## Sheet: Sup Fig.S3
Supplementary Figure S3A
		Parental			Resistant
GX006	Total ADAR1	0.964821	0.925518	1.11987	2.64512	2.26315	2.06098
	ADAR1 p110	0.876606	1.31039	0.870551	1.6077	1.74715	1.75321
	ADAR1 p150	1.23257	1.07301	0.756109	1.36762	1.54935	1.50177
GX055	Total ADAR1	0.971532	0.961483	1.07054	1.31798	3.00702	3.04899
	ADAR1 p110	1.31343	0.825496	0.922316	1.56193	2.77663	2.79594
	ADAR1 p150	1.22972	1.03407	0.786399	1.46239	1.17963	1.34102
GX060	Total ADAR1	0.99654	0.849685	1.18099	2.53151	1.92519	2.12138
	ADAR1 p110	0.978289	0.978289	1.04488	1.4323	1.65099	1.25992
	ADAR1 p150	0.815072	0.858565	1.42899	1.87905	2.65737	1.6529
Supplementary Figure S3B
		CTRL				IFN
GX006	Total ADAR1	1.12408	0.958433	0.955117	0.971813	4.34317	4.22441	1.69202	2.24817
	ADAR1 p110	0.890384	0.71326	1.38271	1.13879	2.93325	4.09113	1.93522	2.40744
	ADAR1 p150	0.4304	1.33214	1.75777	0.992232	2.25597	3.52775	3.13562	4.83578
GX055	Total ADAR1	1.83401	0.939523	0.986233	0.588453	3.78423	4.22807	3.01049	2.14355
	ADAR1 p110	1.48195	0.677128	0.987943	1.0087	3.19873	2.28548	1.79316	1.3218
	ADAR1 p150	0.661471	1.49874	1.33677	0.754582	2.2019	3.16839	2.78707	2.70148
GX060	Total ADAR1	1.26466	0.744194	1.01308	1.04881	2.82598	2.65507	2.4945	1.39837
	ADAR1 p110	1.44518	1.55968	0.688367	0.644499	2.63217	2.66891	1.6091	1.74866
	ADAR1 p150	0.964264	2.39081	0.577343	0.75132	2.9231	4.52369	6.90432	4.76508

[truncated: 14 more sheets: Sup Fig.S4, Sup Fig.S6, Sup Fig.S7, Sup Fig.S8, Sup Fig.S9, Sup Fig.S10, Sup Fig.S12, Sup Fig.S13, Sup Fig.S15, Sup Fig.S16, Sup Fig.S17, Sup Fig.S18, Sup Fig.S19, Sup Fig.S20]
